# Supplementary material for: Patched1 haploinsufficiency severely impacts intermediary metabolism in the skin of Ptch1+/−/ODC transgenic mice
Source: Sci Rep. 2019 Sep 10;9:13072. doi: 10.1038/s41598-019-49470-w (PMC6737076; doi:10.1038/s41598-019-49470-w)
Supplement: Supplementary file 1 — Supplementary Dataset 1 [file 41598_2019_49470_MOESM1_ESM.xlsx]

## Sheet: ScaledImpData
BIOCHEMICAL	PATHWAY	PLATFORM	MASS	PUBCHEM	CAS	KEGG	HMDB	% filled value		Fold change	p value (student T test)
								Ptch1+/+/ODCt/C57BL/6	Ptch1+/-/ODCt/C57BL/6
Amino Acid
glycine	Glycine, Serine and Threonine Metabolism	LC/MS Pos Early	76.0393	750	56-40-6	C00037	HMDB00123	100	100	1.17	0.00959202
N-acetylglycine	Glycine, Serine and Threonine Metabolism	LC/MS Polar	116.035	10972	543-24-8		HMDB00532	100	100	1.6	0.0260229
sarcosine	Glycine, Serine and Threonine Metabolism	LC/MS Pos Early	90.055	1088	107-97-1	C00213	HMDB00271	43	14	0.8	0.21351
dimethylglycine	Glycine, Serine and Threonine Metabolism	LC/MS Pos Early	104.071	673	1118-68-9	C01026	HMDB00092	100	100	1.7	2.54751e-05
betaine	Glycine, Serine and Threonine Metabolism	LC/MS Pos Early	118.086	247	107-43-7	C00719	HMDB00043	100	100	0.8	0.000127912
betaine aldehyde	Glycine, Serine and Threonine Metabolism	LC/MS Pos Early	120.102	249	7758-31-8	C00576	HMDB01252	100	100	1.22	0.028109
serine	Glycine, Serine and Threonine Metabolism	LC/MS Pos Early	106.05	5951	56-45-1	C00065	HMDB00187	100	100	1.17	0.0149637
N-acetylserine	Glycine, Serine and Threonine Metabolism	LC/MS Pos Early	148.06	65249	97-14-3		HMDB02931	100	100	1.07	0.449724
3-phosphoserine	Glycine, Serine and Threonine Metabolism	LC/MS Pos Early	186.016	68841	407-41-0	C01005	HMDB00272	100	100	1.25	0.0618288
threonine	Glycine, Serine and Threonine Metabolism	LC/MS Pos Early	120.066	6288	72-19-5	C00188	HMDB00167	100	100	0.91	0.115235
N-acetylthreonine	Glycine, Serine and Threonine Metabolism	LC/MS Neg	160.062	152204	17093-74-2		HMDB62557	100	100	0.96	0.604543
alanine	Alanine and Aspartate Metabolism	LC/MS Pos Early	90.055	5950	56-41-7	C00041	HMDB00161	100	100	1.06	0.127264
N-acetylalanine	Alanine and Aspartate Metabolism	LC/MS Polar	130.051	88064	97-69-8	C02847	HMDB00766	100	100	0.87	0.255031
N,N-dimethylalanine	Alanine and Aspartate Metabolism	LC/MS Pos Early	118.086	5488191	2812-31-9			100	100	1.87	0.000174526
N-carbamoylalanine	Alanine and Aspartate Metabolism	LC/MS Pos Early	133.061	426409	77340-50-2			100	100	1.42	0.000309261
aspartate	Alanine and Aspartate Metabolism	LC/MS Pos Early	134.045	5960	56-84-8	C00049	HMDB00191	100	100	0.89	0.00781545
N-acetylaspartate (NAA)	Alanine and Aspartate Metabolism	LC/MS Polar	174.041	65065	997-55-7;997-55-7	C01042	HMDB00812	100	100	1.66	0.015409
asparagine	Alanine and Aspartate Metabolism	LC/MS Pos Early	133.061	6267	70-47-3	C00152	HMDB00168	100	100	0.89	0.0260018
N-acetylasparagine	Alanine and Aspartate Metabolism	LC/MS Pos Early	175.071	99715	4033-40-3		HMDB06028	100	100	1.74	0.000140404
glutamate	Glutamate Metabolism	LC/MS Pos Early	148.06	611	56-86-0	C00025	HMDB00148	100	100	0.91	0.145865
glutamine	Glutamate Metabolism	LC/MS Pos Early	147.076	5961	56-85-9	C00064	HMDB00641	100	100	0.96	0.732844
alpha-ketoglutaramate*	Glutamate Metabolism	LC/MS Polar	144.03		18465-19-5			100	100	1.69	9.72538e-05
N-acetylglutamate	Glutamate Metabolism	LC/MS Pos Early	190.071	70914	5817-08-03	C00624	HMDB01138	100	100	6.48	0.00127179
N-acetylglutamine	Glutamate Metabolism	LC/MS Polar	187.072	182230	2490-97-3	C02716	HMDB06029	100	100	19.27	0.000981328
glutamate, gamma-methyl ester	Glutamate Metabolism	LC/MS Pos Early	162.076	68662	1499-55-4;1499-55-4		HMDB61715	100	100	0.4	0.000135722
pyroglutamine*	Glutamate Metabolism	LC/MS Pos Early	129.066	134508	2353-44-8			100	100	1.18	0.0853203
N-acetyl-aspartyl-glutamate (NAAG)	Glutamate Metabolism	LC/MS Neg	303.083	5255	3106-85-2	C12270	HMDB01067	100	100	0.7	0.20827
beta-citrylglutamate	Glutamate Metabolism	LC/MS Neg	320.062	72715786	73590-26-8	C20775		43	57	0.85	0.372683
gamma-aminobutyrate (GABA)	Glutamate Metabolism	LC/MS Pos Early	104.071	119	56-12-2	C00334	HMDB00112	100	100	0.71	0.000154741
carboxyethyl-GABA	Glutamate Metabolism	LC/MS Pos Early	176.092	2572	4386-03-02		HMDB02201	100	100	1.64	0.0239607
N-methyl-GABA	Glutamate Metabolism	LC/MS Pos Early	118.086	70703	1119-48-8	C15987		100	100	1.26	0.139379
S-1-pyrroline-5-carboxylate	Glutamate Metabolism	LC/MS Pos Early	114.055	1196	2906-39-0	C04322	HMDB01301	100	100	3.24	7.73417e-07
histidine	Histidine Metabolism	LC/MS Neg	154.062	6274	5934-29-2	C00135	HMDB00177	100	100	0.81	0.000261127
1-methylhistidine	Histidine Metabolism	LC/MS Pos Early	170.092	92105	332-80-9	C01152	HMDB00001	100	100	1.05	0.564971
3-methylhistidine	Histidine Metabolism	LC/MS Neg	168.078	64969	368-16-1	C01152	HMDB00479	100	100	1.1	0.408591
N-acetylhistidine	Histidine Metabolism	LC/MS Pos Early	198.087	75619	39145-52-3	C02997	HMDB32055	100	100	1.42	0.00633861
N-acetyl-1-methylhistidine*	Histidine Metabolism	LC/MS Pos Early	212.103	193270				71	100	3.79	4.15577e-05
hydantoin-5-propionate	Histidine Metabolism	LC/MS Polar	171.041	782	5624-26-0	C05565	HMDB01212	14	100	4.43	0.000649448
trans-urocanate	Histidine Metabolism	LC/MS Pos Early	139.05	736715	104-98-3	C00785	HMDB00301	100	100	1.51	7.04183e-05
cis-urocanate	Histidine Metabolism	LC/MS Neg	137.036	1549103	7699-35-6		HMDB34174	100	100	1.71	6.37973e-06
imidazole propionate	Histidine Metabolism	LC/MS Polar	139.051	70630	1074-59-5		HMDB02271	100	100	0.57	0.106151
formiminoglutamate	Histidine Metabolism	LC/MS Pos Early	175.071	439233	816-90-0	C00439	HMDB00854	100	100	16.8	0.000162885
imidazole lactate	Histidine Metabolism	LC/MS Pos Early	157.061	440129	14403-45-3	C05568	HMDB02320	100	100	5.14	0.00136731
carnosine	Histidine Metabolism	LC/MS Neg	225.099	439224	305-84-0	C00386	HMDB00033	100	100	1.24	0.1042
anserine	Histidine Metabolism	LC/MS Pos Early	241.13	112072	10030-52-1	C01262	HMDB00194	100	100	1.5	0.00433656
histamine	Histidine Metabolism	LC/MS Pos Early	112.087	774	51-45-6	C00388	HMDB00870	100	100	1.02	0.684324
1-methylhistamine	Histidine Metabolism	LC/MS Pos Early	126.103	3614	501-75-7	C05127	HMDB00898	100	100	1.4	0.00464791
1-methyl-4-imidazoleacetate	Histidine Metabolism	LC/MS Pos Early	141.066	75810	2625-49-2	C05828	HMDB02820	100	100	2.34	1.4598e-06
1-methyl-5-imidazoleacetate	Histidine Metabolism	LC/MS Pos Early	141.066	6451814	4200-48-0		HMDB04988	100	100	1.33	0.162596
1-ribosyl-imidazoleacetate*	Histidine Metabolism	LC/MS Pos Early	259.092	5117448	29605-99-0	C05131	HMDB02331	100	100	5.23	3.09187e-09
4-imidazoleacetate	Histidine Metabolism	LC/MS Pos Early	127.05	96215	645-65-8	C02835	HMDB02024	100	100	0.55	4.5184e-07
N-acetylhistamine	Histidine Metabolism	LC/MS Pos Early	154.097	69602	673-49-4	C05135	HMDB13253	100	100	2.86	0.00645448
histidine methyl ester	Histidine Metabolism	LC/MS Pos Early	170.092	92893	1499-46-3			100	100	0.66	0.0349781
lysine	Lysine Metabolism	LC/MS Pos Early	147.113	5962	56-87-1	C00047	HMDB00182	100	100	0.96	0.262867
N2-acetyllysine	Lysine Metabolism	LC/MS Polar	187.109	92907	1946-82-3	C12989	HMDB00446	100	100	0.98	0.550564
N6-acetyllysine	Lysine Metabolism	LC/MS Neg	187.109	92832	692-04-6	C02727	HMDB00206	100	100	1.18	0.354161
N2,N6-diacetyllysine	Lysine Metabolism	LC/MS Neg	229.119	91827	499-86-5			43	100	34.16	0.0934976
N6-methyllysine	Lysine Metabolism	LC/MS Pos Early	161.128	164795	1188-07-4	C02728	HMDB02038	100	100	0.74	0.014761
N6,N6-dimethyllysine	Lysine Metabolism	LC/MS Pos Early	175.144	193344	2259-86-1	C05545	HMDB13287	100	100	0.88	0.0272177
N6,N6,N6-trimethyllysine	Lysine Metabolism	LC/MS Pos Early	189.16	440120	23284-33-5	C03793	HMDB01325	100	100	0.77	2.96971e-06
hydroxy-N6,N6,N6-trimethyllysine*	Lysine Metabolism	LC/MS Pos Early	205.155					57	86	2.18	0.00132465
5-hydroxylysine	Lysine Metabolism	LC/MS Pos Early	163.108	1029	13204-98-3	C16741	HMDB00450	100	100	0.81	0.0550741
5-(galactosylhydroxy)-L-lysine	Lysine Metabolism	LC/MS Pos Early	325.161		32448-36-5			100	100	0.63	0.00276747
fructosyllysine	Lysine Metabolism	LC/MS Pos Early	309.166	123708	21291-40-7			100	100	0.54	6.06185e-05
saccharopine	Lysine Metabolism	LC/MS Polar	275.125	160556	997-68-2	C00449	HMDB00279	0	29	1.1	0.337049
2-aminoadipate	Lysine Metabolism	LC/MS Polar	160.062	469	542-32-5;1118-90-7	C00956	HMDB00510	100	100	0.78	0.0415172
pipecolate	Lysine Metabolism	LC/MS Pos Early	130.086	849	4043-87-2	C00408	HMDB00070	100	100	1.54	0.0549503
6-oxopiperidine-2-carboxylate	Lysine Metabolism	LC/MS Neg	142.051	3014237	34622-39-4		HMDB61705	100	100	0.02	2.37529e-10
5-aminovalerate	Lysine Metabolism	LC/MS Pos Early	118.086	138	660-88-8	C00431	HMDB03355	100	100	0.43	0.00258576
N,N,N-trimethyl-5-aminovalerate	Lysine Metabolism	LC/MS Pos Early	160.133					100	100	0.36	2.88469e-10
phenylalanine	Phenylalanine Metabolism	LC/MS Pos Early	166.086	6140	63-91-2	C00079	HMDB00159	100	100	0.95	0.0904213
N-acetylphenylalanine	Phenylalanine Metabolism	LC/MS Neg	206.082	74839	2018-61-3	C03519	HMDB00512	100	100	2.81	8.46798e-06
1-carboxyethylphenylalanine	Phenylalanine Metabolism	LC/MS Neg	236.093					100	100	0.37	1.67086e-06
phenylpyruvate	Phenylalanine Metabolism	LC/MS Neg	163.04	997	156-06-9	C00166	HMDB00205	100	100	2.01	0.0408915
phenyllactate (PLA)	Phenylalanine Metabolism	LC/MS Polar	165.056	3848	828-01-3	C05607	HMDB00779	100	100	1.17	0.620233
phenylacetate	Phenylalanine Metabolism	LC/MS Neg	91.0554	999	103-82-2	C07086	HMDB00209	100	100	2.47	0.0556234
2-hydroxyphenylacetate	Phenylalanine Metabolism	LC/MS Polar	151.04	11970	614-75-5	C05852	HMDB00669	100	57	0.65	0.308598
4-hydroxyphenylacetate	Phenylalanine Metabolism	LC/MS Neg	151.04	127	156-38-7	C00642	HMDB00020	100	100	1.81	0.0847188
tyrosine	Tyrosine Metabolism	LC/MS Pos Early	182.081	6057	60-18-4	C00082	HMDB00158	100	100	0.97	0.498274
N-acetyltyrosine	Tyrosine Metabolism	LC/MS Neg	222.077	68310	537-55-3		HMDB00866	100	100	2.37	1.65096e-10
1-carboxyethyltyrosine	Tyrosine Metabolism	LC/MS Neg	252.088					100	100	0.31	1.31233e-06
4-hydroxyphenylpyruvate	Tyrosine Metabolism	LC/MS Neg	179.035	979	156-39-8	C01179	HMDB00707	100	100	1.5	0.142533
3-(4-hydroxyphenyl)lactate (HPLA)	Tyrosine Metabolism	LC/MS Neg	181.051	9378	6482-98-0	C03672	HMDB00755	100	100	0.95	0.530687
phenol sulfate	Tyrosine Metabolism	LC/MS Neg	172.991	74426	937-34-8	C02180	HMDB60015	100	100	14.26	4.66968e-09
phenol glucuronide	Tyrosine Metabolism	LC/MS Neg	269.067	87235	17685-05-1		HMDB60014	57	100	28.23	1.47969e-07
o-Tyrosine	Tyrosine Metabolism	LC/MS Pos Early	182.081	91482	2370-61-8		HMDB06050	100	100	0.56	6.04653e-09
O-methyltyrosine	Tyrosine Metabolism	LC/MS Pos Early	196.097	76957	1080-06-4		HMDB14903	100	100	0.79	0.0740864
gentisate	Tyrosine Metabolism	LC/MS Polar	153.019	3469	490-79-9	C00628	HMDB00152	86	100	0.85	0.61523
p-cresol glucuronide*	Tyrosine Metabolism	LC/MS Neg	283.082	154035	17680-99-8		HMDB11686	43	100	14.26	4.09423e-07
N-formylphenylalanine	Tyrosine Metabolism	LC/MS Neg	192.067	759256	13200-85-6			100	100	1.49	0.00219079
4-hydroxycinnamate sulfate	Tyrosine Metabolism	LC/MS Neg	242.997	6070438	376374-66-2			57	14	0.47	0.0289994
4-hydroxyphenylacetate sulfate	Tyrosine Metabolism	LC/MS Neg	230.997					71	100	6.98	2.21564e-06
tryptophan	Tryptophan Metabolism	LC/MS Pos Early	205.097	6305	73-22-3	C00078	HMDB00929	100	100	0.84	0.00181514
N-acetyltryptophan	Tryptophan Metabolism	LC/MS Neg	245.093	700653	1218-34-4	C03137	HMDB13713	100	100	4.06	0.000112629
C-glycosyltryptophan	Tryptophan Metabolism	LC/MS Neg	365.135	10981970	180509-18-6			100	100	0.58	2.10526e-06
kynurenine	Tryptophan Metabolism	LC/MS Pos Early	209.092	161166	2922-83-0	C00328	HMDB00684	100	100	0.87	0.094236
kynurenate	Tryptophan Metabolism	LC/MS Neg	188.035	3845	492-27-3	C01717	HMDB00715	100	100	1.28	0.0277936
N-formylanthranilic acid	Tryptophan Metabolism	LC/MS Neg	164.035	101399	3342-77-6	C05653	HMDB04089	100	100	4.69	1.4338e-10
anthranilate	Tryptophan Metabolism	LC/MS Pos Early	138.055	227	118-92-3	C00108	HMDB01123	71	100	1.43	0.616905
picolinate	Tryptophan Metabolism	LC/MS Pos Early	124.039	1018	98-98-6	C10164	HMDB02243	100	100	1.48	0.00050224
serotonin	Tryptophan Metabolism	LC/MS Pos Early	177.102	5202	153-98-0	C00780	HMDB00259	0	14	1	1
indolelactate	Tryptophan Metabolism	LC/MS Neg	204.067	92904	832-97-3	C02043	HMDB00671	100	100	0.54	0.0129508
indoleacetate	Tryptophan Metabolism	LC/MS Neg	174.056	802	6505-45-9	C00954	HMDB00197	100	100	1.44	0.203411
indolepropionate	Tryptophan Metabolism	LC/MS Pos Early	190.086	3744	830-96-6		HMDB02302	100	0	0.52	0.000508963
indole-3-carboxylate	Tryptophan Metabolism	LC/MS Neg	160.04	69867	771-50-6	C19837	HMDB03320	100	100	0.46	0.017499
indoleacetylglycine	Tryptophan Metabolism	LC/MS Neg	231.078	446640				100	100	1.55	0.139677
3-indoxyl sulfate	Tryptophan Metabolism	LC/MS Neg	212.002	10258	2642-37-7		HMDB00682	100	100	1.59	0.0709207
indoxyl glucuronide	Tryptophan Metabolism	LC/MS Neg	308.078	2733785	35804-66-1		HMDB59804	0	43	1.22	0.226107
leucine	Leucine, Isoleucine and Valine Metabolism	LC/MS Pos Early	132.102	6106	61-90-5	C00123	HMDB00687	100	100	0.92	0.0352219
N-acetylleucine	Leucine, Isoleucine and Valine Metabolism	LC/MS Neg	172.098	70912	1188-21-2	C02710	HMDB11756	100	100	1.76	0.000151944
1-carboxyethylleucine	Leucine, Isoleucine and Valine Metabolism	LC/MS Neg	202.108					100	100	0.4	3.25873e-09
4-methyl-2-oxopentanoate	Leucine, Isoleucine and Valine Metabolism	LC/MS Neg	129.056	70	816-66-0	C00233	HMDB00695	100	100	1.86	0.0580816
alpha-hydroxyisocaproate	Leucine, Isoleucine and Valine Metabolism	LC/MS Neg	131.071	83697	10303-64-7	C03264	HMDB00746	100	100	4.37	0.0023218
isovalerylglycine	Leucine, Isoleucine and Valine Metabolism	LC/MS Neg	158.082	546304	16284-60-9		HMDB00678	100	100	2.58	2.2547e-06
isovalerylcarnitine (C5)	Leucine, Isoleucine and Valine Metabolism	LC/MS Pos Early	246.17	6426851	31023-24-2		HMDB00688	100	100	0.62	0.000105605
beta-hydroxyisovalerate	Leucine, Isoleucine and Valine Metabolism	LC/MS Polar	117.056	69362	625-08-1		HMDB00754	100	100	2.36	1.34071e-07
isoleucine	Leucine, Isoleucine and Valine Metabolism	LC/MS Pos Early	132.102	6306	73-32-5	C00407	HMDB00172	100	100	0.97	0.301085
N-acetylisoleucine	Leucine, Isoleucine and Valine Metabolism	LC/MS Neg	172.098	2802421	3077-46-1		HMDB61684	100	100	1.92	0.000155555
1-carboxyethylisoleucine	Leucine, Isoleucine and Valine Metabolism	LC/MS Neg	202.108					100	100	0.37	1.92305e-08
3-methyl-2-oxovalerate	Leucine, Isoleucine and Valine Metabolism	LC/MS Neg	129.056	47	1460-34-0;51829-07-3	C00671	HMDB03736	100	100	1.42	0.540635
2-hydroxy-3-methylvalerate	Leucine, Isoleucine and Valine Metabolism	LC/MS Neg	131.071	164623	488-15-3		HMDB00317	86	100	3.54	0.0408293
2-methylbutyrylcarnitine (C5)	Leucine, Isoleucine and Valine Metabolism	LC/MS Pos Early	246.17	6426901	31023-25-3		HMDB00378	100	100	0.98	0.778794
2-methylbutyrylglycine (C5)	Leucine, Isoleucine and Valine Metabolism	LC/MS Neg	158.082	193872	52320-67-9		HMDB00339	43	100	3.23	1.32348e-05
3-hydroxy-2-ethylpropionate	Leucine, Isoleucine and Valine Metabolism	LC/MS Neg	117.056	188979	4374-62-3		HMDB00396	71	100	1.4	0.186816
ethylmalonate	Leucine, Isoleucine and Valine Metabolism	LC/MS Polar	131.035	11756	601-75-2		HMDB00622	86	71	1.33	0.237199
methylsuccinate	Leucine, Isoleucine and Valine Metabolism	LC/MS Polar	131.035	10349	498-21-5		HMDB01844	100	100	0.42	0.00500745
valine	Leucine, Isoleucine and Valine Metabolism	LC/MS Pos Early	118.086	6287	72-18-4	C00183	HMDB00883	100	100	0.91	0.456954
N-acetylvaline	Leucine, Isoleucine and Valine Metabolism	LC/MS Neg	158.082	66789	96-81-1		HMDB11757	100	100	1.73	0.0133744
1-carboxyethylvaline	Leucine, Isoleucine and Valine Metabolism	LC/MS Neg	188.093					100	100	0.45	4.72738e-08
3-methyl-2-oxobutyrate	Leucine, Isoleucine and Valine Metabolism	LC/MS Polar	115.04	49	3715-29-5	C00141	HMDB00019	100	100	1.3	0.609737
alpha-hydroxyisovalerate	Leucine, Isoleucine and Valine Metabolism	LC/MS Polar	117.056	99823	600-37-3		HMDB00407	100	100	4.1	3.03851e-07
isobutyrylcarnitine (C4)	Leucine, Isoleucine and Valine Metabolism	LC/MS Pos Early	232.154	168379	25518-49-4		HMDB00736	100	100	0.64	0.000185033
isobutyrylglycine (C4)	Leucine, Isoleucine and Valine Metabolism	LC/MS Neg	144.067	10855600	15926-18-8		HMDB00730	100	100	4.05	0.00114276
3-hydroxyisobutyrate	Leucine, Isoleucine and Valine Metabolism	LC/MS Polar	103.04	87	2068-83-9	C06001	HMDB00336	100	100	1.7	0.000486358
methionine	Methionine, Cysteine, SAM and Taurine Metabolism	LC/MS Pos Early	150.058	6137	63-68-3	C00073	HMDB00696	100	100	0.89	0.0591394
N-acetylmethionine	Methionine, Cysteine, SAM and Taurine Metabolism	LC/MS Neg	190.054	448580	65-82-7	C02712	HMDB11745	100	100	0.74	0.00913428
N-formylmethionine	Methionine, Cysteine, SAM and Taurine Metabolism	LC/MS Neg	176.039	439750	4289-98-9	C03145	HMDB01015	100	100	0.86	0.157163
methionine sulfone	Methionine, Cysteine, SAM and Taurine Metabolism	LC/MS Pos Early	182.048	69961	820-10-0			100	86	0.75	0.269538
methionine sulfoxide	Methionine, Cysteine, SAM and Taurine Metabolism	LC/MS Pos Early	166.053	158980	3226-65-1	C02989	HMDB02005	100	100	0.89	0.0134147
N-acetylmethionine sulfoxide	Methionine, Cysteine, SAM and Taurine Metabolism	LC/MS Pos Early	208.064	193368	108646-71-5			100	100	0.68	2.18549e-05
S-adenosylmethionine (SAM)	Methionine, Cysteine, SAM and Taurine Metabolism	LC/MS Pos Early	399.145	34756	24346-00-7;86867-01-8;86867-0108	C00019	HMDB01185	0	0	1	1
S-adenosylhomocysteine (SAH)	Methionine, Cysteine, SAM and Taurine Metabolism	LC/MS Neg	383.114	439155	979-92-0	C00021	HMDB00939	100	71	0.65	0.0135699
cystathionine	Methionine, Cysteine, SAM and Taurine Metabolism	LC/MS Pos Early	223.075	439258	535-34-2	C02291	HMDB00099	100	100	0.59	3.9821e-08
cysteine	Methionine, Cysteine, SAM and Taurine Metabolism	LC/MS Pos Early	122.027	5862	52-90-4;56-89-3	C00097	HMDB00574	100	100	0.46	0.0125203
S-methylcysteine	Methionine, Cysteine, SAM and Taurine Metabolism	LC/MS Pos Early	119.016	24417	1187-84-4		HMDB02108	100	100	0.94	0.754388
cysteine s-sulfate	Methionine, Cysteine, SAM and Taurine Metabolism	LC/MS Polar	199.969	115015	1637-71-4	C05824	HMDB00731	100	100	1.55	0.00137382
cystine	Methionine, Cysteine, SAM and Taurine Metabolism	LC/MS Pos Early	241.031	67678	56-89-3	C00491	HMDB00192	100	100	0.85	0.150159
lanthionine	Methionine, Cysteine, SAM and Taurine Metabolism	LC/MS Pos Early	209.059	98504	3183-08-02			43	86	2.55	0.025002
cysteine sulfinic acid	Methionine, Cysteine, SAM and Taurine Metabolism	LC/MS Pos Early	154.017	109	207121-48-0	C00606	HMDB00996	100	100	0.83	0.118836
hypotaurine	Methionine, Cysteine, SAM and Taurine Metabolism	LC/MS Pos Early	110.027	107812	300-84-5	C00519	HMDB00965	100	100	0.4	9.41885e-07
taurine	Methionine, Cysteine, SAM and Taurine Metabolism	LC/MS Neg	124.007	1123	107-35-7	C00245	HMDB00251	100	100	0.77	1.00446e-05
N-acetyltaurine	Methionine, Cysteine, SAM and Taurine Metabolism	LC/MS Polar	166.018	159864				100	100	0.85	0.167533
taurocyamine	Methionine, Cysteine, SAM and Taurine Metabolism	LC/MS Pos Early	168.044	68340	543-18-0	C01959	HMDB03584	86	100	0.69	0.0293631
3-sulfo-L-alanine	Methionine, Cysteine, SAM and Taurine Metabolism	LC/MS Pos Early	170.012	72886	498-40-8	C00506	HMDB02757	100	100	1.16	0.169759
cyano-alanine	Methionine, Cysteine, SAM and Taurine Metabolism	LC/MS Polar	113.036	13538	6232-19-5	C02512		100	100	1.16	0.108514
arginine	Urea cycle; Arginine and Proline Metabolism	LC/MS Pos Early	175.119	232	1119-34-2	C00062	HMDB00517	100	100	1.04	0.396178
argininosuccinate	Urea cycle; Arginine and Proline Metabolism	LC/MS Pos Early	291.13	828	156637-58-0	C03406	HMDB00052	100	100	0.46	1.49832e-06
urea	Urea cycle; Arginine and Proline Metabolism	LC/MS Pos Early	121.072	1176	57-13-6	C00086	HMDB00294	100	100	2.14	2.93082e-05
ornithine	Urea cycle; Arginine and Proline Metabolism	LC/MS Pos Early	133.097	6262	3184-13-2	C00077	HMDB03374	100	100	1.28	0.110322
3-amino-2-piperidone	Urea cycle; Arginine and Proline Metabolism	LC/MS Pos Early	115.087	5200225	1892-22-4		HMDB00323	100	100	4.99	6.16439e-07
2-oxoarginine*	Urea cycle; Arginine and Proline Metabolism	LC/MS Pos Early	174.087	558	3715-10-04	C03771	HMDB04225	100	100	1.82	1.40931e-05
citrulline	Urea cycle; Arginine and Proline Metabolism	LC/MS Pos Early	176.103	9750	372-75-8	C00327	HMDB00904	100	100	2.42	1.02282e-05
homocitrulline	Urea cycle; Arginine and Proline Metabolism	LC/MS Polar	188.104	65072	1190-49-4	C02427	HMDB00679	100	100	1.72	0.0038626
proline	Urea cycle; Arginine and Proline Metabolism	LC/MS Pos Early	116.071	145742	147-85-3	C00148	HMDB00162	100	100	1.06	0.162434
dimethylarginine (ADMA + SDMA)	Urea cycle; Arginine and Proline Metabolism	LC/MS Pos Early	203.15	123831	102783-24-4	C03626	HMDB01539	100	100	0.8	2.09625e-05
N-acetylarginine	Urea cycle; Arginine and Proline Metabolism	LC/MS Pos Early	217.13	67427	155-84-0	C02562	HMDB04620	100	100	1.96	0.000935618
N-acetylcitrulline	Urea cycle; Arginine and Proline Metabolism	LC/MS Neg	216.099	656979	33965-42-3	C15532	HMDB00856	100	100	26.25	3.05451e-05
N-acetylproline	Urea cycle; Arginine and Proline Metabolism	LC/MS Pos Early	158.081	322640	1074-79-9			100	100	3.44	0.00174228
N-delta-acetylornithine	Urea cycle; Arginine and Proline Metabolism	LC/MS Polar	173.093	9920500				100	100	0.84	0.0302297
N-alpha-acetylornithine	Urea cycle; Arginine and Proline Metabolism	LC/MS Pos Early	175.108	439232	6205-08-09	C00437	HMDB03357	100	100	1.12	0.961689
N2,N5-diacetylornithine	Urea cycle; Arginine and Proline Metabolism	LC/MS Neg	215.104	10398396	39825-23-5			100	100	8.1	2.97672e-07
hydroxyproline	Urea cycle; Arginine and Proline Metabolism	LC/MS Pos Early	132.066	5810	51-35-4	C01157	HMDB00725	100	100	0.41	7.87273e-10
prolylhydroxyproline	Urea cycle; Arginine and Proline Metabolism	LC/MS Pos Early	229.118	11673055	18684-24-7		HMDB06695	100	71	0.5	0.00373662
N-methylproline	Urea cycle; Arginine and Proline Metabolism	LC/MS Pos Early	130.086	557	475-11-6			100	100	0.52	0.00244684
N,N,N-trimethyl-alanylproline betaine (TMAP)	Urea cycle; Arginine and Proline Metabolism	LC/MS Pos Early	229.155					100	100	2.23	5.75841e-06
N-monomethylarginine	Urea cycle; Arginine and Proline Metabolism	LC/MS Pos Early	189.135	132862	53308-83-1	C03884	HMDB29416	100	100	0.99	0.90245
argininate*	Urea cycle; Arginine and Proline Metabolism	LC/MS Pos Early	176.103	160437	157-07-3		HMDB03148	100	100	1.8	0.0276698
guanidinoacetate	Creatine Metabolism	LC/MS Pos Early	118.061	763	352-97-6	C00581	HMDB00128	100	100	0.7	0.0792416
creatine	Creatine Metabolism	LC/MS Pos Early	132.077	586	57-00-1	C00300	HMDB00064	100	100	1.08	0.168301
creatinine	Creatine Metabolism	LC/MS Pos Early	114.066	588	60-27-5	C00791	HMDB00562	100	100	1.19	0.0197967
agmatine	Polyamine Metabolism	LC/MS Pos Early	131.129	199	2482-00-0	C00179	HMDB01432	29	100	4.55	0.00193056
putrescine	Polyamine Metabolism	LC/MS Pos Early	89.1073	1045	110-60-1	C00134	HMDB01414	100	100	1.07	0.584538
spermidine	Polyamine Metabolism	LC/MS Pos Early	146.165	1102	124-20-9	C00315	HMDB01257	100	100	0.54	0.000647838
5-methylthioadenosine (MTA)	Polyamine Metabolism	LC/MS Pos Early	298.097	439176	2457-80-9	C00170	HMDB01173	86	100	3.55	0.0069203
N-acetylputrescine	Polyamine Metabolism	LC/MS Pos Early	131.118	122356	18233-70-0	C02714	HMDB02064	100	100	1.02	0.763396
(N(1) + N(8))-acetylspermidine	Polyamine Metabolism	LC/MS Pos Early	188.176					100	100	1.23	0.235584
1-methylguanidine	Guanidino and Acetamido Metabolism	LC/MS Pos Early	74.0713	10111	22661-87-6	C02294	HMDB01522	100	100	1.78	0.0178923
4-guanidinobutanoate	Guanidino and Acetamido Metabolism	LC/MS Pos Early	146.092	500	463-003;463-00-3	C01035	HMDB03464	100	100	1.42	0.0079321
glutathione, reduced (GSH)	Glutathione Metabolism	LC/MS Pos Early	308.091	124886	70-18-8	C00051	HMDB00125	43	0	0.89	0.207841
glutathione, oxidized (GSSG)	Glutathione Metabolism	LC/MS Pos Early	613.159	65359	103239-24-3	C00127	HMDB03337	100	43	0.04	4.6752e-06
cysteine-glutathione disulfide	Glutathione Metabolism	LC/MS Pos Early	427.095	4247235	13081-14-6		HMDB00656	100	100	0.24	6.88564e-08
cysteinylglycine disulfide*	Glutathione Metabolism	LC/MS Pos Early	298.053		70555-24-7		HMDB00709	100	100	0.91	0.3332
5-oxoproline	Glutathione Metabolism	LC/MS Neg	128.035	7405	98-79-3	C01879	HMDB00267	100	100	1.68	6.73518e-05
2-aminobutyrate	Glutathione Metabolism	LC/MS Pos Early	104.071	439691	1492-24-6	C02261	HMDB00650	100	100	0.99	0.859144
2-hydroxybutyrate/2-hydroxyisobutyrate	Glutathione Metabolism	LC/MS Polar	103.04					100	100	2.49	6.20114e-08
Peptide										0.49
gamma-glutamylglutamate	Gamma-glutamyl Amino Acid	LC/MS Pos Early	277.103	92865	1116-22-9	C05282	HMDB11737	100	100	0.5	0.00510444
gamma-glutamylglutamine	Gamma-glutamyl Amino Acid	LC/MS Pos Early	276.119	150914	10148-81-9	C05283	HMDB11738	100	100	0.95	0.0334022
gamma-glutamylglycine	Gamma-glutamyl Amino Acid	LC/MS Pos Early	205.082	165527	1948-29-4		HMDB11667	100	100	0.89	0.651664
gamma-glutamylhistidine	Gamma-glutamyl Amino Acid	LC/MS Pos Early	285.119	7017195	37460-15-4			100	100	0.76	0.569065
gamma-glutamylisoleucine*	Gamma-glutamyl Amino Acid	LC/MS Pos Early	261.144	14253342			HMDB11170	100	100	0.81	0.0479851
gamma-glutamylleucine	Gamma-glutamyl Amino Acid	LC/MS Pos Early	261.144	151023	2566-39-4		HMDB11171	100	100	0.69	0.027371
gamma-glutamyl-alpha-lysine	Gamma-glutamyl Amino Acid	LC/MS Pos Early	276.155	65254				100	100	0.72	0.0283768
gamma-glutamyl-epsilon-lysine	Gamma-glutamyl Amino Acid	LC/MS Neg	274.141	7015685	17105-15-6		HMDB03869	100	100	0.59	0.0122981
gamma-glutamylmethionine	Gamma-glutamyl Amino Acid	LC/MS Pos Early	279.101	7009567	17663-87-5		HMDB29155	100	100	0.96	0.0709406
gamma-glutamylphenylalanine	Gamma-glutamyl Amino Acid	LC/MS Pos Early	295.129	111299	7432-24-8		HMDB00594	100	100	0.84	0.620645
gamma-glutamylthreonine	Gamma-glutamyl Amino Acid	LC/MS Pos Early	249.108	76078708	5652-48-2		HMDB29159	100	100	0.69	0.136634
gamma-glutamyltryptophan	Gamma-glutamyl Amino Acid	LC/MS Neg	332.125	3989307	66471-20-3		HMDB29160	100	100	0.94	4.21309e-05
gamma-glutamyltyrosine	Gamma-glutamyl Amino Acid	LC/MS Neg	309.109	94340	7432-23-7		HMDB11741	100	100	1.39	0.395029
gamma-glutamylvaline	Gamma-glutamyl Amino Acid	LC/MS Neg	245.114	7015683	2746-34-1		HMDB11172	100	100	0.86	0.0138654
gamma-glutamylserine	Gamma-glutamyl Amino Acid	LC/MS Pos Early	235.092		5875-35-4			100	100	0.94	0.348059
gamma-glutamyl-2-aminobutyrate	Gamma-glutamyl Amino Acid	LC/MS Pos Early	233.113		16869-42-4			86	86	0.94	0.766734
alanylleucine	Dipeptide	LC/MS Pos Early	203.139	259583	1638-60-4		HMDB28691	100	100	1.07	0.498668
glutaminylleucine	Dipeptide	LC/MS Pos Early	260.16					100	100	0.7	0.4311
glycylisoleucine	Dipeptide	LC/MS Pos Early	189.123	88079	19461-38-2		HMDB28844	100	100	0.78	0.00247589
glycylleucine	Dipeptide	LC/MS Pos Early	189.123	92843	869-19-2	C02155	HMDB00759	100	100	0.87	0.0457514
glycylvaline	Dipeptide	LC/MS Pos Early	175.108	97417	1963-21-9		HMDB28854	100	100	1.14	0.0861361
histidylalanine	Dipeptide	LC/MS Pos Early	227.114	351667	16874-75-2		HMDB28878	100	100	0.76	0.0677089
isoleucylglycine	Dipeptide	LC/MS Neg	187.109	342532	868-28-0		HMDB28907	100	100	0.9	0.0356644
leucylalanine	Dipeptide	LC/MS Neg	201.124	259321	7298-84-2		HMDB28922	100	100	0.87	0.279815
leucylglycine	Dipeptide	LC/MS Pos Early	189.123	79070	686-50-0		HMDB28929	100	100	1.06	0.176796
lysylleucine	Dipeptide	LC/MS Pos Early	260.197	4682588	7369-79-1		HMDB28955	100	100	1.09	0.283698
phenylalanylalanine	Dipeptide	LC/MS Pos Early	237.123	5488196	3918-87-4			100	100	0.79	0.153592
phenylalanylglycine	Dipeptide	LC/MS Pos Early	223.108	98207	721-90-4		HMDB28995	100	100	0.7	0.251689
prolylglycine	Dipeptide	LC/MS Pos Early	173.092	6426709	2578-57-6		HMDB11178	100	100	0.77	0.00133644
threonylphenylalanine	Dipeptide	LC/MS Neg	265.119	4099799	16875-27-7		HMDB29068	100	100	0.95	1.7737e-05
tryptophylglycine	Dipeptide	LC/MS Neg	260.104	263471	7360-09-0		HMDB29083	100	100	0.87	0.281257
tyrosylglycine	Dipeptide	LC/MS Neg	237.088	259323	673-05-5		HMDB29105	100	100	0.87	0.21176
valylglutamine	Dipeptide	LC/MS Pos Early	246.145	5253209	42854-54-6		HMDB29125	100	100	0.99	0.278811
valylglycine	Dipeptide	LC/MS Pos Early	175.108	136487	686-43-1		HMDB29127	100	100	0.82	0.884379
valylleucine	Dipeptide	LC/MS Pos Early	231.17	352039	22906-55-4		HMDB29131	100	100	0.82	0.00329532
leucylglutamine*	Dipeptide	LC/MS Pos Early	260.161	4305457			HMDB28927	100	100	1.96	0.0124461
phenylacetylglutamine	Acetylated Peptides	LC/MS Neg	263.104	92258	28047-15-6	C04148	HMDB06344	0	100	9.59	0.000581659
phenylacetylglycine	Acetylated Peptides	LC/MS Neg	192.067	68144	500-98-1	C05598	HMDB00821	100	100	0.97	1.17874e-08
Carbohydrate										0.85
1,5-anhydroglucitol (1,5-AG)	Glycolysis, Gluconeogenesis, and Pyruvate Metabolism	LC/MS Neg	163.061	64960	154-58-5	C07326	HMDB02712	100	100	0.59	0.645113
glucose	Glycolysis, Gluconeogenesis, and Pyruvate Metabolism	LC/MS Polar	179.056	79025	50-99-7	C00031	HMDB00122	100	100	0.41	0.0509383
glucose 6-phosphate	Glycolysis, Gluconeogenesis, and Pyruvate Metabolism	LC/MS Polar	259.022	5958	103192-55-8	C00668	HMDB01401	100	100	0.7	7.55124e-05
Isobar: hexose diphosphates	Glycolysis, Gluconeogenesis, and Pyruvate Metabolism	LC/MS Neg	338.989			C00354		100	100	0.23	0.000363952
dihydroxyacetone phosphate (DHAP)	Glycolysis, Gluconeogenesis, and Pyruvate Metabolism	LC/MS Pos Early	171.005	668	102783-56-2	C00111	HMDB01473	100	100	0.37	0.0021512
2-phosphoglycerate	Glycolysis, Gluconeogenesis, and Pyruvate Metabolism	LC/MS Polar	184.986	59	70195-25-4	C00631	HMDB03391	100	100	0.36	0.00499246
3-phosphoglycerate	Glycolysis, Gluconeogenesis, and Pyruvate Metabolism	LC/MS Neg	184.986	724	80731-10-8	C00597	HMDB00807	100	100	1	0.000262831
phosphoenolpyruvate (PEP)	Glycolysis, Gluconeogenesis, and Pyruvate Metabolism	LC/MS Neg	166.975	1005	10526-80-4	C00074	HMDB00263	100	100	0.36	0.00100566
pyruvate	Glycolysis, Gluconeogenesis, and Pyruvate Metabolism	LC/MS Polar	87.0088	1060	127-17-3	C00022	HMDB00243	100	100	0.52	0.892895
lactate	Glycolysis, Gluconeogenesis, and Pyruvate Metabolism	LC/MS Neg	89.0244	612	79-33-4	C00186	HMDB00190	100	100	0.28	3.09655e-09
glycerate	Glycolysis, Gluconeogenesis, and Pyruvate Metabolism	LC/MS Polar	105.019	752	600-19-1	C00258	HMDB00139	100	100	0.53	2.4739e-06
6-phosphogluconate	Pentose Phosphate Pathway	LC/MS Neg	275.017	91493	921-62-0;53411-70-4	C00345	HMDB01316	100	100	0.62	1.61337e-06
ribulose/xylulose 5-phosphate	Pentose Phosphate Pathway	LC/MS Polar	229.012			C00199		100	100	0.98	0.0141942
ribose 5-phosphate	Pentose Phosphate Pathway	LC/MS Polar	229.012		18265-46-8;108321-05-7	C00117	HMDB01548	100	100	0.62	0.000436019
ribose 1-phosphate	Pentose Phosphate Pathway	LC/MS Polar	229.012	439236	50-99-7;58459-37-3	C00620	HMDB01489	100	100	0.68	0.861779
sedoheptulose-7-phosphate	Pentose Phosphate Pathway	LC/MS Neg	289.033	616	2646-35-7	C05382	HMDB01068	100	100	3.38	1.03622e-05
ribose	Pentose Metabolism	LC/MS Polar	195.051	5779	50-69-1	C00121	HMDB00283	100	100	1.19	8.78691e-05
ribitol	Pentose Metabolism	LC/MS Polar	151.061	6912	488-81-3	C00474	HMDB00508	100	100	0.5	1.74591e-07
ribonate (ribonolactone)	Pentose Metabolism	LC/MS Polar	165.04	5460677	5336-08-03	C01685	HMDB00867	100	100	1.1	0.0484571
ribulose/xylulose	Pentose Metabolism	LC/MS Polar	149.046	5289590				100	100	0.71	0.00013447
arabitol/xylitol	Pentose Metabolism	LC/MS Polar	151.061	6912		C01904		100	100	0.43	0.452589
arabonate/xylonate	Pentose Metabolism	LC/MS Polar	165.04					100	100	0.55	0.0115943
sedoheptulose	Pentose Metabolism	LC/MS Polar	209.067	5459879	3019-74-7		HMDB03219	100	100	1.46	1.08268e-06
ribulonate/xylulonate/lyxonate*	Pentose Metabolism	LC/MS Polar	165.04					100	100	5.7	3.47208e-08
stachyose	Disaccharides and Oligosaccharides	LC/MS Polar	711.22	439531	10094-58-3	C01613	HMDB03553	100	100	3.54	0.0868029
lactose	Disaccharides and Oligosaccharides	LC/MS Polar	387.114	84571	5965-66-2	C00243	HMDB00186	100	100	4.84	0.00142221
sucrose	Disaccharides and Oligosaccharides	LC/MS Polar	387.114	5988	57-50-1	C00089	HMDB00258	100	100	1.26	0.00218574
raffinose	Disaccharides and Oligosaccharides	LC/MS Neg	503.162	10542	17629-30-0	C00492	HMDB03213	100	100	1.7	0.00104217
fructose	Fructose, Mannose and Galactose Metabolism	LC/MS Polar	179.056	5984	57-48-7	C00095	HMDB00660	100	100	0.72	0.114996
mannitol/sorbitol	Fructose, Mannose and Galactose Metabolism	LC/MS Polar	181.072	5780		C00794	HMDB00247	100	100	0.6	0.0153687
mannose	Fructose, Mannose and Galactose Metabolism	LC/MS Polar	179.056	18950	3458-28-4	C00159	HMDB00169	100	100	1.91	4.65024e-06
mannose 6-phosphate	Fructose, Mannose and Galactose Metabolism	LC/MS Polar	259.022	439198	70442-25-0;104872-94-8	C00275	HMDB01078	100	100	0.36	0.000192568
galactitol (dulcitol)	Fructose, Mannose and Galactose Metabolism	LC/MS Polar	181.072	11850	608-66-2	C01697	HMDB00107	100	100	1	3.93589e-05
galactonate	Fructose, Mannose and Galactose Metabolism	LC/MS Polar	195.051	128869	299-28-5	C00880	HMDB00565	100	100	1	0.000189969
UDP-glucose	Nucleotide Sugar	LC/MS Polar	565.048	8629	117756-22-6	C00029	HMDB00286	0	0	1	1
UDP-galactose	Nucleotide Sugar	LC/MS Polar	565.048	18068	2956-16-3;91183-98-1;137868-52-1	C00052	HMDB00302	0	0	1	1
UDP-glucuronate	Nucleotide Sugar	LC/MS Neg	579.027	17473	28053-08-9;63700-19-6	C00167	HMDB00935	0	0	1.52	1
UDP-N-acetylglucosamine/galactosamine	Nucleotide Sugar	LC/MS Polar	606.074					0	0	0.45	1
fucose	Aminosugar Metabolism	LC/MS Pos Early	164.092	19466	2438-80-4	C01018	HMDB00174	100	100	0.29	8.79804e-05
glucuronate	Aminosugar Metabolism	LC/MS Polar	193.035	444791	207300-70-7	C00191	HMDB00127	100	100	0.99	2.1348e-07
N-acetylglucosamine 6-phosphate	Aminosugar Metabolism	LC/MS Polar	300.049	439219	102029-88-9	C00357	HMDB02817	100	100	1.32	9.87042e-05
N-acetyl-glucosamine 1-phosphate	Aminosugar Metabolism	LC/MS Polar	300.049	440364	31281-59-1	C04256	HMDB01367	29	0	0.7	0.254022
N-acetylneuraminate	Aminosugar Metabolism	LC/MS Pos Early	310.113	439197	131-48-6	C00270	HMDB00230	100	100	1.17	0.0202893
N-acetylglucosaminylasparagine	Aminosugar Metabolism	LC/MS Pos Early	336.14	123826	2776-93-4	C04540	HMDB00489	100	100	0.83	0.0242346
erythronate*	Aminosugar Metabolism	LC/MS Polar	135.03	2781043	88759-55-1		HMDB00613	100	100	0.91	0.0225477
N-acetylglucosamine/N-acetylgalactosamine	Aminosugar Metabolism	LC/MS Pos Early	222.097	24139			HMDB00215	100	100	1.67	0.000424194
N-glycolylneuraminate	Aminosugar Metabolism	LC/MS Pos Early	326.108	123802	1113-83-3	C03410	HMDB00833	100	100	2.18	0.467925
N6-carboxymethyllysine	Advanced Glycation End-product	LC/MS Polar	203.104	123800	5746-04-03			100	100	2.71	0.00518697
Energy										1.57
citrate	TCA Cycle	LC/MS Neg	191.02	311	77-92-9	C00158	HMDB00094	100	100	3.65	0.000290228
aconitate [cis or trans]	TCA Cycle	LC/MS Neg	173.009					100	100	1.71	0.00024235
isocitrate	TCA Cycle	LC/MS Polar	191.02	1198	20226-99-7	C00311	HMDB00193	100	100	0.94	0.0133084
isocitric lactone	TCA Cycle	LC/MS Polar	173.009	98259	4702-32-3			100	100	0.52	0.0030155
alpha-ketoglutarate	TCA Cycle	LC/MS Neg	145.014	51	305-72-6;328-50-7;22202-68-2	C00026	HMDB00208	100	100	0.6	0.011267
succinate	TCA Cycle	LC/MS Polar	117.019	1110	110-15-6	C00042	HMDB00254	100	100	0.43	0.758214
fumarate	TCA Cycle	LC/MS Polar	115.004	444972	100-17-8	C00122	HMDB00134	100	100	0.54	0.000340288
malate	TCA Cycle	LC/MS Neg	133.014	525	6915-15-7	C00149	HMDB00156	100	100	3.76	3.61261e-07
itaconate	TCA Cycle	LC/MS Polar	129.019	811	97-65-4	C00490	HMDB02092	100	100	0.18	0.00723897
tricarballylate	TCA Cycle	LC/MS Neg	175.025	14925	99-14-9	C19806	HMDB31193	100	100	0.93	4.00663e-05
2-methylcitrate	TCA Cycle	LC/MS Neg	205.035	439681	6061-96-7	C02225	HMDB00379	100	100	0.77	0.020944
mesaconate (methylfumarate)	TCA Cycle	LC/MS Polar	129.019	638129	498-24-8	C01732	HMDB00749	100	100	0.42	0.00104555
acetylphosphate	Oxidative Phosphorylation	LC/MS Polar	138.98	186	94249-01-1	C00227	HMDB01494	100	100	3.41	0.640002
phosphate	Oxidative Phosphorylation	LC/MS Neg	96.9696	1061	7664-38-2	C00009	HMDB01429	100	100	2.29	8.35375e-05
Lipid										1.05
malonylcarnitine	Fatty Acid Synthesis	LC/MS Pos Early	248.113	22833583	853728-01-5		HMDB02095	100	100	0.95	1.35583e-07
malonate	Fatty Acid Synthesis	LC/MS Polar	103.004	867	141-82-2;26522-22-85-0	C00383	HMDB00691	100	100	0.63	0.000468354
pentoic acid*	Short Chain Fatty Acid	LC/MS Polar	165.04					100	100	1.15	0.0176223
pelargonate (9:0)	Medium Chain Fatty Acid	LC/MS Neg	157.123	8158	112-05-0	C01601	HMDB00847	100	100	1.04	0.852097
caprate (10:0)	Medium Chain Fatty Acid	LC/MS Neg	171.139	2969	334-48-5	C01571	HMDB00511	100	100	0.59	0.296668
cis-4-decenoate (10:1n6)*	Medium Chain Fatty Acid	LC/MS Neg	169.123	5312351	505-90-8			100	71	0.83	0.0264797
undecanoate (11:0)	Medium Chain Fatty Acid	LC/MS Neg	185.155	8180	334-48-5	C17715	HMDB00947	100	100	0.61	0.139125
10-undecenoate (11:1n1)	Medium Chain Fatty Acid	LC/MS Neg	183.139	14891	1333-28-4	C13910	HMDB33724	86	100	0.86	0.975689
laurate (12:0)	Medium Chain Fatty Acid	LC/MS Neg	199.17	3893	143-07-7	C02679	HMDB00638	100	100	0.71	2.63142e-06
5-dodecenoate (12:1n7)	Medium Chain Fatty Acid	LC/MS Neg	197.155	5312378	2430-94-6		HMDB00529	100	100	0.88	0.182128
myristate (14:0)	Long Chain Saturated Fatty Acid	LC/MS Neg	227.202	11005	544-63-8	C06424	HMDB00806	100	100	0.85	0.000412183
pentadecanoate (15:0)	Long Chain Saturated Fatty Acid	LC/MS Neg	241.217	13849	1002-84-2;10002-84-2	C16537	HMDB00826	100	100	1.34	0.0647561
palmitate (16:0)	Long Chain Saturated Fatty Acid	LC/MS Neg	255.233	985	57-10-3	C00249	HMDB00220	100	100	1.65	0.00219163
margarate (17:0)	Long Chain Saturated Fatty Acid	LC/MS Neg	269.249	10465	506-12-7		HMDB02259	100	100	0.87	0.264159
stearate (18:0)	Long Chain Saturated Fatty Acid	LC/MS Neg	283.264	5281	57-11-4	C01530	HMDB00827	100	100	0.44	0.0686206
nonadecanoate (19:0)	Long Chain Saturated Fatty Acid	LC/MS Neg	297.28	12591	646-30-0	C16535	HMDB00772	100	100	0.52	0.0155375
arachidate (20:0)	Long Chain Saturated Fatty Acid	LC/MS Neg	311.296	10467	506-30-9	C06425	HMDB02212	100	100	0.63	0.00262316
myristoleate (14:1n5)	Long Chain Monounsaturated Fatty Acid	LC/MS Neg	225.186	5281119	544-64-9	C08322	HMDB02000	100	100	0.97	0.169993
palmitoleate (16:1n7)	Long Chain Monounsaturated Fatty Acid	LC/MS Neg	253.217	445638	373-49-9	C08362	HMDB03229	100	100	1.81	2.18642e-05
10-heptadecenoate (17:1n7)	Long Chain Monounsaturated Fatty Acid	LC/MS Neg	267.233	5312435	29743-97-3		HMDB60038	100	100	2.05	3.43712e-06
oleate/vaccenate (18:1)	Long Chain Monounsaturated Fatty Acid	LC/MS Neg	281.249					100	100	1.06	5.55202e-06
10-nonadecenoate (19:1n9)	Long Chain Monounsaturated Fatty Acid	LC/MS Neg	295.264	5312513	73033-09-7		HMDB13622	100	100	0.75	0.846429
eicosenoate (20:1n9 or 1n11)	Long Chain Monounsaturated Fatty Acid	LC/MS Neg	309.28	5282768		C16526	HMDB02231	100	100	0.41	0.000251341
erucate (22:1n9)	Long Chain Monounsaturated Fatty Acid	LC/MS Neg	337.311	5281116	112-86-7	C08316	HMDB02068	100	100	0.36	5.60605e-05
tetradecadienoate (14:2)*	Long Chain Polyunsaturated Fatty Acid (n3 and n6)	LC/MS Neg	223.17	5312409	39039-37-7		HMDB00560	100	100	0.38	0.69706
hexadecatrienoate (16:3n3)	Long Chain Polyunsaturated Fatty Acid (n3 and n6)	LC/MS Neg	249.186	5312428	7561-64-0			100	100	0.66	0.0503793
stearidonate (18:4n3)	Long Chain Polyunsaturated Fatty Acid (n3 and n6)	LC/MS Neg	275.202	5312508	111174-40-4	C16300	HMDB06547	100	100	0.45	0.000168013
eicosapentaenoate (EPA; 20:5n3)	Long Chain Polyunsaturated Fatty Acid (n3 and n6)	LC/MS Neg	301.217	446284	10-2005-9;10417-94-4	C06428	HMDB01999	100	100	0.94	4.24893e-07
heneicosapentaenoate (21:5n3)	Long Chain Polyunsaturated Fatty Acid (n3 and n6)	LC/MS Neg	315.233	11998573	24257-10-1			100	100	0.57	4.13521e-05
docosapentaenoate (DPA; 22:5n3)	Long Chain Polyunsaturated Fatty Acid (n3 and n6)	LC/MS Neg	329.249	6441454	2234-74-4	C16513	HMDB06528	100	100	1.02	0.0722242
docosahexaenoate (DHA; 22:6n3)	Long Chain Polyunsaturated Fatty Acid (n3 and n6)	LC/MS Neg	327.233	445580	6217-54-5	C06429	HMDB02183	100	100	0.58	3.95422e-05
docosatrienoate (22:3n3)	Long Chain Polyunsaturated Fatty Acid (n3 and n6)	LC/MS Neg	333.28	5312556	59708-86-0	C16534	HMDB02823	100	100	0.42	0.590422
nisinate (24:6n3)	Long Chain Polyunsaturated Fatty Acid (n3 and n6)	LC/MS Neg	355.264	11792612	68378-49-4		HMDB02007	100	100	0.87	0.008562
hexadecadienoate (16:2n6)	Long Chain Polyunsaturated Fatty Acid (n3 and n6)	LC/MS Neg	251.202		28290-73-5		HMDB00477	100	100	0.48	0.997685
linoleate (18:2n6)	Long Chain Polyunsaturated Fatty Acid (n3 and n6)	LC/MS Neg	279.233	5280450	60-33-3	C01595	HMDB00673	100	100	0.62	1.17059e-05
linolenate (18:3n3 or 3n6)	Long Chain Polyunsaturated Fatty Acid (n3 and n6)	LC/MS Neg	277.217	5280934		C06426	HMDB03073	100	100	0.59	0.000170353
dihomolinoleate (20:2n6)	Long Chain Polyunsaturated Fatty Acid (n3 and n6)	LC/MS Neg	307.264	6439848	2091-39-6	C16525	HMDB05060	100	100	0.93	0.284153
dihomolinolenate (20:3n3 or 3n6)	Long Chain Polyunsaturated Fatty Acid (n3 and n6)	LC/MS Neg	305.249	5280581	17046-59-2	C03242	HMDB02925	100	100	0.59	4.07124e-05
arachidonate (20:4n6)	Long Chain Polyunsaturated Fatty Acid (n3 and n6)	LC/MS Neg	303.233	444899	506-32-1	C00219	HMDB01043	100	100	1.74	0.000728411
docosatrienoate (22:3n6)*	Long Chain Polyunsaturated Fatty Acid (n3 and n6)	LC/MS Neg	333.28					100	100	0.35	0.00251259
adrenate (22:4n6)	Long Chain Polyunsaturated Fatty Acid (n3 and n6)	LC/MS Neg	331.264	5497181	2091-25-0	C16527	HMDB02226	100	100	5.41	0.840103
docosapentaenoate (n6 DPA; 22:5n6)	Long Chain Polyunsaturated Fatty Acid (n3 and n6)	LC/MS Neg	329.249	6441454	25182-74-5	C16513	HMDB01976	100	100	2.34	0.0141529
docosadienoate (22:2n6)	Long Chain Polyunsaturated Fatty Acid (n3 and n6)	LC/MS Neg	335.296	5282807	7370-49-2	C16533	HMDB61714	100	100	1.17	0.000646525
mead acid (20:3n9)	Long Chain Polyunsaturated Fatty Acid (n3 and n6)	LC/MS Neg	305.249	5312531	20590-32-3		HMDB10378	100	100	2	6.22254e-07
18-methylnonadecanoate (i20:0)	Fatty Acid, Branched	LC/MS Neg	311.296	4383090				100	100	3.81	3.25375e-05
(12 or 13)-methylmyristate (a15:0 or i15:0)	Fatty Acid, Branched	LC/MS Neg	241.217	151014	2485-71-4			100	100	0.74	0.000930402
(14 or 15)-methylpalmitate (a17:0 or i17:0)	Fatty Acid, Branched	LC/MS Neg	269.249	17903417				100	100	1.28	0.187242
(15 or 16)-methylmargarate (a18:0 or i18:0)	Fatty Acid, Branched	LC/MS Neg	283.264					100	100	1.01	0.000873309
(16 or 17)-methylstearate (a19:0 or i19:0)	Fatty Acid, Branched	LC/MS Neg	297.28	3083779	2724-59-6		HMDB37397	100	100	0.99	7.25837e-05
glutarate (C5-DC)	Fatty Acid, Dicarboxylate	LC/MS Polar	131.035	743	110-94-1	C00489	HMDB00661	100	100	0.97	0.0067911
2-hydroxyglutarate	Fatty Acid, Dicarboxylate	LC/MS Neg	147.03	43	40951-21-1	C02630	HMDB0059655	100	100	1.55	0.405039
2-hydroxyadipate	Fatty Acid, Dicarboxylate	LC/MS Polar	161.046	193530	18294-85-4	C02360	HMDB00321	100	100	1.92	0.891682
3-hydroxyadipate*	Fatty Acid, Dicarboxylate	LC/MS Polar	161.046	151913			HMDB00345	100	100	3.08	0.912733
3-methyladipate	Fatty Acid, Dicarboxylate	LC/MS Polar	159.066	12292	3058-01-03		HMDB00555	57	43	3.36	0.978477
maleate	Fatty Acid, Dicarboxylate	LC/MS Polar	115.004	444266	110-16-7	C01384	HMDB00176	100	100	3.91	0.00141536
pimelate (C7-DC)	Fatty Acid, Dicarboxylate	LC/MS Polar	159.066	385	111-16-0	C02656	HMDB00857	100	100	3.69	5.35406e-06
suberate (C8-DC)	Fatty Acid, Dicarboxylate	LC/MS Polar	173.082	10457	505-48-6	C08278	HMDB00893	100	100	0.47	3.17683e-07
azelate (nonanedioate; C9)	Fatty Acid, Dicarboxylate	LC/MS Neg	187.098	2266	123-99-9	C08261	HMDB00784	100	100	3.79	2.49843e-05
sebacate (C10-DC)	Fatty Acid, Dicarboxylate	LC/MS Neg	201.113	5192	111-20-6	C08277	HMDB00792	100	100	1.88	9.47403e-06
undecanedioate (C11-DC)	Fatty Acid, Dicarboxylate	LC/MS Neg	215.129	15816	1852-04-6		HMDB00888	100	100	0.93	0.000188577
dodecadienoate (12:2)*	Fatty Acid, Dicarboxylate	LC/MS Neg	195.139					100	100	1.95	0.0407711
dodecanedioate (C12)	Fatty Acid, Dicarboxylate	LC/MS Neg	229.145	12736	693-23-2	C02678	HMDB00623	100	100	0.67	8.51712e-05
tetradecanedioate (C14)	Fatty Acid, Dicarboxylate	LC/MS Neg	257.176	13185	821-38-5		HMDB00872	100	100	0.93	0.00118214
hexadecanedioate (C16)	Fatty Acid, Dicarboxylate	LC/MS Neg	285.207	10459	505-54-4	C19615	HMDB00672	100	100	1.55	0.576151
dodecenedioate (C12:1-DC)*	Fatty Acid, Dicarboxylate	LC/MS Neg	227.129					100	100	2.06	0.00528807
hexadecenedioate (C16:1-DC)*	Fatty Acid, Dicarboxylate	LC/MS Neg	283.191					100	100	1.09	0.0688342
octadecenedioate (C18:1-DC)*	Fatty Acid, Dicarboxylate	LC/MS Neg	311.223					100	100	1	0.430321
N-linoleoylserine*	Fatty Acid, Amide	LC/MS Neg	366.265					100	100	0.9	0.00051285
2-aminoheptanoate	Fatty Acid, Amino	LC/MS Pos Early	146.118	227939	1115-90-8			29	100	1.04	0.000423613
2-aminooctanoate	Fatty Acid, Amino	LC/MS Pos Late	160.133	69522	644-90-6		HMDB00991	14	29	1.07	0.523507
N-acetyl-2-aminooctanoate*	Fatty Acid, Amino	LC/MS Neg	200.129	95555			HMDB59745	0	0	2.97	1
butyrylcarnitine (C4)	Fatty Acid Metabolism (also BCAA Metabolism)	LC/MS Pos Early	232.154	439829	25576-40-3	C02862	HMDB02013	100	100	1.76	0.139562
butyrylglycine (C4)	Fatty Acid Metabolism (also BCAA Metabolism)	LC/MS Neg	144.067	88412	20208-73-5		HMDB00808	100	100	3.15	0.370988
propionylcarnitine (C3)	Fatty Acid Metabolism (also BCAA Metabolism)	LC/MS Pos Early	218.139	107738	17298-37-2	C03017	HMDB00824	100	100	2.12	0.235284
propionylglycine (C3)	Fatty Acid Metabolism (also BCAA Metabolism)	LC/MS Polar	130.051	98681	21709-90-0		HMDB00783	29	100	1.98	0.0039858
methylmalonate (MMA)	Fatty Acid Metabolism (also BCAA Metabolism)	LC/MS Polar	117.019	487	516-05-2	C02170	HMDB00202	100	100	2.81	0.00155797
isocaproylglycine	Fatty Acid Metabolism (Acyl Glycine)	LC/MS Neg	172.098					57	100	1.41	0.00680518
hexanoylglycine (C6)	Fatty Acid Metabolism (Acyl Glycine)	LC/MS Neg	172.098	99463	24003-67-6		HMDB00701	100	100	0.98	0.0203764
4-methylhexanoylglycine	Fatty Acid Metabolism (Acyl Glycine)	LC/MS Neg	186.114					57	100	0.85	0.0939511
N-palmitoylglycine	Fatty Acid Metabolism (Acyl Glycine)	LC/MS Neg	312.254	151008	2441-41-0		HMDB13034	100	100	0.47	0.0002655
N-oleoylglycine	Fatty Acid Metabolism (Acyl Glycine)	LC/MS Neg	338.27	6436908	2601-90-3		HMDB13631	100	100	0.3	0.00556705
N-linoleoylglycine	Fatty Acid Metabolism (Acyl Glycine)	LC/MS Neg	336.254	6433346	2764-03-06			100	100	0.3	0.701852
acetylcarnitine (C2)	Fatty Acid Metabolism (Acyl Carnitine, Short Chain)	LC/MS Pos Early	204.123	1	5080-50-2	C02571	HMDB00201	100	100	0.56	0.00452233
hexanoylcarnitine (C6)	Fatty Acid Metabolism (Acyl Carnitine, Medium Chain)	LC/MS Pos Late	260.186	6426853	6920-35-0		HMDB00705	100	100	0.55	2.19757e-06
octanoylcarnitine (C8)	Fatty Acid Metabolism (Acyl Carnitine, Medium Chain)	LC/MS Pos Late	288.217	123701	3671-77-0	C02838	HMDB00791	100	100	0.79	2.95784e-05
decanoylcarnitine (C10)	Fatty Acid Metabolism (Acyl Carnitine, Medium Chain)	LC/MS Pos Late	316.248	10245190	1492-27-9		HMDB00651	100	100	0.63	1.30776e-05
laurylcarnitine (C12)	Fatty Acid Metabolism (Acyl Carnitine, Medium Chain)	LC/MS Pos Late	344.28	10427569	25518-54-1		HMDB02250	100	100	0.89	2.66391e-05
myristoylcarnitine (C14)	Fatty Acid Metabolism (Acyl Carnitine, Long Chain Saturated)	LC/MS Pos Late	372.311	6426854	18822-89-4		HMDB05066	100	100	0.94	2.74227e-05
pentadecanoylcarnitine (C15)*	Fatty Acid Metabolism (Acyl Carnitine, Long Chain Saturated)	LC/MS Pos Late	386.326					100	100	1.08	0.00356326
palmitoylcarnitine (C16)	Fatty Acid Metabolism (Acyl Carnitine, Long Chain Saturated)	LC/MS Pos Late	400.342	461	6865-14-1	C02990	HMDB00222	100	100	1.11	0.000256092
margaroylcarnitine (C17)*	Fatty Acid Metabolism (Acyl Carnitine, Long Chain Saturated)	LC/MS Pos Late	414.358		106182-29-0		HMDB06210	100	100	1.31	0.276054
stearoylcarnitine (C18)	Fatty Acid Metabolism (Acyl Carnitine, Long Chain Saturated)	LC/MS Pos Late	428.373	6426855	18822-91-8		HMDB00848	100	100	0.67	0.538279
arachidoylcarnitine (C20)*	Fatty Acid Metabolism (Acyl Carnitine, Long Chain Saturated)	LC/MS Pos Late	456.405				HMDB06460	100	100	0.47	0.51934
behenoylcarnitine (C22)*	Fatty Acid Metabolism (Acyl Carnitine, Long Chain Saturated)	LC/MS Pos Late	484.436					100	100	0.41	0.398516
lignoceroylcarnitine (C24)*	Fatty Acid Metabolism (Acyl Carnitine, Long Chain Saturated)	LC/MS Pos Late	512.467					100	100	0.93	0.175142
myristoleoylcarnitine (C14:1)*	Fatty Acid Metabolism (Acyl Carnitine, Monounsaturated)	LC/MS Pos Late	370.295	90659872	889848-55-9			100	100	1.1	0.0352344
palmitoleoylcarnitine (C16:1)*	Fatty Acid Metabolism (Acyl Carnitine, Monounsaturated)	LC/MS Pos Late	398.326	71464547				100	100	0.95	7.85179e-06
oleoylcarnitine (C18)	Fatty Acid Metabolism (Acyl Carnitine, Monounsaturated)	LC/MS Pos Late	426.358	6441392	38677-66-6		HMDB05065	100	100	1.39	1.65043e-08
eicosenoylcarnitine (C20:1)*	Fatty Acid Metabolism (Acyl Carnitine, Monounsaturated)	LC/MS Pos Late	454.389					100	100	0.54	0.387251
erucoylcarnitine (C22:1)*	Fatty Acid Metabolism (Acyl Carnitine, Monounsaturated)	LC/MS Pos Late	482.42					100	100	0.15	0.440167
nervonoylcarnitine (C24:1)*	Fatty Acid Metabolism (Acyl Carnitine, Monounsaturated)	LC/MS Pos Late	510.452					100	100	0.79	0.645718
ximenoylcarnitine (C26:1)*	Fatty Acid Metabolism (Acyl Carnitine, Monounsaturated)	LC/MS Pos Late	538.483					86	86	0.66	0.0607833
linoleoylcarnitine (C18:2)*	Fatty Acid Metabolism (Acyl Carnitine, Polyunsaturated)	LC/MS Pos Late	424.342	6450015	36816-10-1		HMDB06469	100	100	0.5	1.65364e-05
linolenoylcarnitine (C18:3)*	Fatty Acid Metabolism (Acyl Carnitine, Polyunsaturated)	LC/MS Pos Late	422.326					100	57	1.85	3.68069e-06
dihomo-linoleoylcarnitine (C20:2)*	Fatty Acid Metabolism (Acyl Carnitine, Polyunsaturated)	LC/MS Pos Late	452.373					100	100	2.05	0.0150156
arachidonoylcarnitine (C20:4)	Fatty Acid Metabolism (Acyl Carnitine, Polyunsaturated)	LC/MS Pos Late	448.342					100	100	2.8	0.001953
dihomo-linolenoylcarnitine (C20:3n3 or 6)*	Fatty Acid Metabolism (Acyl Carnitine, Polyunsaturated)	LC/MS Pos Late	450.358					100	100	0.56	4.33655e-05
docosadienoylcarnitine (C22:2)*	Fatty Acid Metabolism (Acyl Carnitine, Polyunsaturated)	LC/MS Pos Late	480.405					86	100	0.37	0.00192833
docosatrienoylcarnitine (C22:3)*	Fatty Acid Metabolism (Acyl Carnitine, Polyunsaturated)	LC/MS Pos Late	478.389					86	100	2.54	0.000354715
adrenoylcarnitine (C22:4)*	Fatty Acid Metabolism (Acyl Carnitine, Polyunsaturated)	LC/MS Pos Late	476.373					71	100	1.82	2.321e-05
docosapentaenoylcarnitine (C22:5n3)*	Fatty Acid Metabolism (Acyl Carnitine, Polyunsaturated)	LC/MS Pos Late	474.358					100	100	0.34	0.00138994
docosahexaenoylcarnitine (C22:6)*	Fatty Acid Metabolism (Acyl Carnitine, Polyunsaturated)	LC/MS Pos Late	472.342					100	100	0.34	2.58997e-08
tetracosadienoylcarnitine (C24:2)*	Fatty Acid Metabolism (Acyl Carnitine, Polyunsaturated)	LC/MS Pos Late	508.436					29	100	0.54	4.13792e-05
pimeloylcarnitine/3-methyladipoylcarnitine (C7-DC)	Fatty Acid Metabolism (Acyl Carnitine, Dicarboxylate)	LC/MS Pos Early	304.175					0	100	0.57	0.00110809
(R)-3-hydroxybutyrylcarnitine	Fatty Acid Metabolism (Acyl Carnitine, Hydroxy)	LC/MS Pos Early	248.149	53481617			HMDB13127	100	86	0.42	3.42412e-07
(S)-3-hydroxybutyrylcarnitine	Fatty Acid Metabolism (Acyl Carnitine, Hydroxy)	LC/MS Pos Early	248.149				HMDB13127	100	100	0.87	4.51138e-08
3-hydroxyhexanoylcarnitine (1)	Fatty Acid Metabolism (Acyl Carnitine, Hydroxy)	LC/MS Pos Early	276.181					100	100	1	3.16208e-05
3-hydroxypalmitoylcarnitine	Fatty Acid Metabolism (Acyl Carnitine, Hydroxy)	LC/MS Pos Late	416.337					100	100	3.8	1.13983e-06
3-hydroxyoleoylcarnitine	Fatty Acid Metabolism (Acyl Carnitine, Hydroxy)	LC/MS Pos Late	442.353					100	100	1.19	3.69776e-05
deoxycarnitine	Carnitine Metabolism	LC/MS Pos Early	146.118	134	6249-56-5	C01181	HMDB01161	100	100	0.57	0.126527
carnitine	Carnitine Metabolism	LC/MS Pos Early	162.112	10917	461-05-2	C00318	HMDB00062	100	100	0.47	0.967985
3-hydroxybutyrate (BHBA)	Ketone Bodies	LC/MS Polar	103.04	441	625-72-9	C01089	HMDB00357	100	100	0.79	8.81889e-07
palmitoylcholine	Fatty Acid Metabolism (Acyl Choline)	LC/MS Pos Late	342.337	151731				100	100	1.34	0.0852944
oleoylcholine	Fatty Acid Metabolism (Acyl Choline)	LC/MS Pos Late	368.352					100	100	1.4	7.72794e-05
linoleoylcholine*	Fatty Acid Metabolism (Acyl Choline)	LC/MS Pos Late	366.337					100	100	1.33	2.18371e-05
4-hydroxybutyrate (GHB)	Fatty Acid, Monohydroxy	LC/MS Polar	103.04	10413	502-85-2	C00989	HMDB00710	100	100	1.46	0.0627761
2-hydroxyheptanoate*	Fatty Acid, Monohydroxy	LC/MS Polar	145.087	2750949				100	100	1.04	0.120448
2-hydroxydecanoate	Fatty Acid, Monohydroxy	LC/MS Neg	187.134	21488	5393-81-7			100	100	0.99	0.00265394
2-hydroxylaurate	Fatty Acid, Monohydroxy	LC/MS Neg	215.165	97783	2984-55-6			86	100	0.9	0.231023
2-hydroxymyristate	Fatty Acid, Monohydroxy	LC/MS Neg	243.197	1563	2507-55-3	C13790	HMDB02261	100	100	1.26	0.0619304
2-hydroxypalmitate	Fatty Acid, Monohydroxy	LC/MS Neg	271.228	92836	764-67-0		HMDB31057	100	100	1.31	0.543713
2-hydroxyoleate	Fatty Acid, Monohydroxy	LC/MS Neg	297.244	9796304	56472-29-8			100	100	1.35	0.875649
2-hydroxystearate	Fatty Acid, Monohydroxy	LC/MS Neg	299.259	69417	629-22-1	C03045		100	100	1.34	0.423102
2-hydroxyarachidate*	Fatty Acid, Monohydroxy	LC/MS Neg	327.29	5225199				100	100	2.42	0.0964425
2-hydroxybehenate	Fatty Acid, Monohydroxy	LC/MS Neg	355.322	193484				100	100	2.07	0.0897177
2-hydroxynervonate*	Fatty Acid, Monohydroxy	LC/MS Neg	381.337	5312783				100	100	3.65	0.278587
3-hydroxyhexanoate	Fatty Acid, Monohydroxy	LC/MS Neg	131.071	151492	10191-24-9			100	100	2.53	0.048888
3-hydroxyoctanoate	Fatty Acid, Monohydroxy	LC/MS Neg	159.103	26613	88930-08-9		HMDB01954	86	100	2.35	0.000336436
3-hydroxydecanoate	Fatty Acid, Monohydroxy	LC/MS Neg	187.134	26612	5561-87-5		HMDB02203	100	100	1	8.96639e-06
3-hydroxysebacate	Fatty Acid, Monohydroxy	LC/MS Neg	217.108	3017884	73141-46-5		HMDB00350	86	100	1.13	3.46092e-05
3-hydroxylaurate	Fatty Acid, Monohydroxy	LC/MS Neg	215.165	94216	53941-38-1		HMDB00387	100	100	0.88	5.94193e-05
3-hydroxymyristate	Fatty Acid, Monohydroxy	LC/MS Neg	243.197	16064	3422-31-9			100	100	2.82	2.61439e-05
3-hydroxyarachidate*	Fatty Acid, Monohydroxy	LC/MS Neg	327.29	5282918				100	100	2.33	0.980682
3-hydroxybehenate*	Fatty Acid, Monohydroxy	LC/MS Neg	355.322	5282921				100	100	0.95	0.340945
5-hydroxyhexanoate	Fatty Acid, Monohydroxy	LC/MS Neg	131.071	170748	44843-89-2		HMDB00525	100	57	0.76	0.466805
8-hydroxyoctanoate	Fatty Acid, Monohydroxy	LC/MS Neg	159.103	69820	764-89-6		HMDB61914	100	100	1.12	1.89625e-06
16-hydroxypalmitate	Fatty Acid, Monohydroxy	LC/MS Neg	271.228	10466	506-13-8	C18218	HMDB06294	100	100	2.2	0.0024774
13-HODE + 9-HODE	Fatty Acid, Monohydroxy	LC/MS Neg	295.228	43013				100	100	1.64	0.605211
10-hydroxystearate	Fatty Acid, Monohydroxy	LC/MS Pos Late	283.263	9561835			HMDB37396	43	57	0.87	0.180424
3-hydroxystearate	Fatty Acid, Monohydroxy	LC/MS Neg	299.259	5282907	45261-96-9			100	100	1.31	0.263375
12,13-DiHOME	Fatty Acid, Dihydroxy	LC/MS Neg	313.238	10236635	263399-35-5	C14829	HMDB04705	100	100	0.6	0.00304135
9,10-DiHOME	Fatty Acid, Dihydroxy	LC/MS Neg	313.238	9966640	263399-34-4	C14828	HMDB04704	100	100	1.3	0.000715146
2S,3R-dihydroxybutyrate	Fatty Acid, Dihydroxy	LC/MS Polar	119.035	10964471	5057-93-2		HMDB02453	100	100	1	0.0806809
2R,3R-dihydroxybutyrate	Fatty Acid, Dihydroxy	LC/MS Polar	119.035		759-06-8		HMDB00498	100	100	0.85	0.000722902
2,4-dihydroxybutyrate	Fatty Acid, Dihydroxy	LC/MS Polar	119.035	192742	1518-62-3		HMDB00360	100	100	0.88	1.98233e-07
3,4-dihydroxybutyrate	Fatty Acid, Dihydroxy	LC/MS Polar	119.035		51267-44-8			100	100	1.47	0.343366
leukotriene B4	Eicosanoid	LC/MS Neg	335.223	5280492	71160-24-2	C02165	HMDB01085	100	100	0.56	0.836621
prostaglandin E2	Eicosanoid	LC/MS Neg	351.218	5280360	363-24-6	C00584	HMDB01220	100	100	0.71	0.0931041
prostaglandin B2	Eicosanoid	LC/MS Neg	333.207	5280881	13367-85-6	C05954	HMDB04236	100	100	0.99	0.734826
prostaglandin F2alpha	Eicosanoid	LC/MS Neg	353.233	5280363	551-11-1	C00639	HMDB01139	100	100	0.85	0.000150833
6-keto prostaglandin F1alpha	Eicosanoid	LC/MS Pos Late	353.232	5280888	58961-34-8;58962-34-8	C05961	HMDB02886	100	100	1.13	0.00166239
12-HEPE	Eicosanoid	LC/MS Neg	317.212	10041593	81187-21-5		HMDB10202	100	100	0.69	0.0243
5-HETE	Eicosanoid	LC/MS Neg	319.228	5280733	73307-52-5	C04805	HMDB11134	100	100	0.81	0.747887
15-HETE	Eicosanoid	LC/MS Neg	319.228	5280724	54845-95-3	C04742	HMDB02110	100	100	0.8	0.217805
12-HHTrE	Eicosanoid	LC/MS Neg	279.197	5283141	54397-84-1	C20388	HMDB12535	100	100	1.06	0.252805
oleoyl ethanolamide	Endocannabinoid	LC/MS Pos Late	326.305	5283454	11-58-0;111-58-0		HMDB02088	100	100	0.72	0.00699593
myristoyl ethanolamide	Endocannabinoid	LC/MS Pos Late	272.258	8890	142-58-5			100	100	1.09	0.0789943
palmitoyl ethanolamide	Endocannabinoid	LC/MS Pos Late	300.29	4671	544-31-0	C16512	HMDB02100	100	100	1.27	0.132075
stearoyl ethanolamide	Endocannabinoid	LC/MS Pos Late	328.321	27902	111-57-9		HMDB13078	100	100	0.66	0.618291
dihomo-linolenoyl ethanolamide	Endocannabinoid	LC/MS Pos Late	350.305	5282272	150314-34-4	C13828	HMDB13625	100	100	0.55	0.0392581
arachidonoyl ethanolamide	Endocannabinoid	LC/MS Pos Late	348.29	5281969	94421-68-8	C11695	HMDB04080	100	100	1.11	0.763764
N-myristoyltaurine*	Endocannabinoid	LC/MS Neg	334.206	3810823				100	100	1.12	0.0845134
N-arachidonoyltaurine	Endocannabinoid	LC/MS Neg	410.237		119959-65-8			100	100	0.36	5.48715e-05
N-oleoyltaurine	Endocannabinoid	LC/MS Neg	388.253	6437033	52514-04-2			100	100	0.47	7.56539e-05
N-stearoyltaurine	Endocannabinoid	LC/MS Neg	390.268	168274	63155-80-6			100	100	0.85	0.298805
N-palmitoyltaurine	Endocannabinoid	LC/MS Neg	362.237		83982-06-3			100	100	0.74	0.231764
N-palmitoleoyltaurine*	Endocannabinoid	LC/MS Neg	360.221					100	100	1.04	2.04394e-06
N-linoleoyltaurine*	Endocannabinoid	LC/MS Neg	386.237					100	100	1.19	2.64457e-06
linoleoyl ethanolamide	Endocannabinoid	LC/MS Pos Late	324.29	5283446	68171-52-8		HMDB12252	100	100	1.08	0.11887
linolenoyl ethanolamide	Endocannabinoid	LC/MS Pos Late	322.274	5283449	57086-93-8		HMDB13624	100	100	0.84	0.142771
arachidoyl ethanolamide (20:0)*	Endocannabinoid	LC/MS Pos Late	356.352	3787294				100	100	1.75	0.713667
behenoyl ethanolamide (22:0)*	Endocannabinoid	LC/MS Pos Late	384.384	3023585				100	100	0.93	0.269785
docosadienoyl ethanolamide (22:2)*	Endocannabinoid	LC/MS Pos Late	380.352					100	100	0.62	0.892065
erucoyl ethanolamide (22:1)*	Endocannabinoid	LC/MS Pos Late	382.368	6436482				100	100	1.41	0.522944
lignoceroyl ethanolamide (24:0)*	Endocannabinoid	LC/MS Pos Late	412.415					100	100	1.38	0.00233465
nervonoyl ethanolamide (24:1)*	Endocannabinoid	LC/MS Pos Late	410.399					100	100	1.08	0.800597
palmitoleoyl ethanolamide*	Endocannabinoid	LC/MS Pos Late	298.274	9835868			HMDB13648	100	100	1.54	0.00753529
ximenoyl ethanolamide (26:1)*	Endocannabinoid	LC/MS Pos Late	438.431					100	100	0.83	0.165083
N-oleoylserine	Endocannabinoid	LC/MS Neg	368.281					100	100	1.27	0.00809847
N-stearoylserine*	Endocannabinoid	LC/MS Neg	370.296					100	100	0.52	0.415629
N-palmitoylserine	Endocannabinoid	LC/MS Neg	342.265	6453686	58725-46-5;474943-14-1			100	100	0.84	1.27641e-05
myo-inositol	Inositol Metabolism	LC/MS Polar	225.062	892	87-89-8	C00137	HMDB00211	100	100	0.91	0.0967864
chiro-inositol	Inositol Metabolism	LC/MS Polar	225.062		643-12-9	C19891	HMDB34220	100	100	0.58	0.00754655
inositol 1-phosphate (I1P)	Inositol Metabolism	LC/MS Polar	259.022	440194	573-35-3;106032-59-1	C01177	HMDB00213	100	100	0.61	0.000231615
choline	Phospholipid Metabolism	LC/MS Pos Early	104.107	305	67-48-1	C00114	HMDB00097	100	100	0.74	4.36549e-05
phosphocholine	Phospholipid Metabolism	LC/MS Pos Early	184.073	1014	72556-74-2	C00588	HMDB01565	100	100	0.31	0.805936
glycerophosphorylcholine (GPC)	Phospholipid Metabolism	LC/MS Pos Early	258.11	71920	28319-77-9	C00670	HMDB00086	100	100	0.55	0.00013959
ethanolamine	Phospholipid Metabolism	LC/MS Pos Early	123.113	700	141-43-5	C00189	HMDB00149	100	100	0.55	2.36015e-05
phosphoethanolamine (PE)	Phospholipid Metabolism	LC/MS Pos Early	142.026	1015	1071-23-4	C00346	HMDB00224	100	100	0.62	0.026667
glycerophosphoethanolamine	Phospholipid Metabolism	LC/MS Polar	214.049	123874	33049-08-0	C01233	HMDB00114	100	100	0.56	6.14633e-09
glycerophosphoserine*	Phospholipid Metabolism	LC/MS Pos Early	260.053	3081457				100	100	0.81	9.02202e-06
glycerophosphoinositol*	Phospholipid Metabolism	LC/MS Pos Early	335.074	167572	16824-65-0			100	100	1	1.43507e-05
trimethylamine N-oxide	Phospholipid Metabolism	LC/MS Pos Early	76.0757	1145	1184-78-7	C01104	HMDB00925	100	100	0.94	0.00712216
1-palmitoyl-2-oleoyl-GPS (16:0/18:1)	Phosphatidylserine (PS)	LC/MS Polar	760.513	5283499	40290-44-6	C13880	HMDB12357	100	71	0.3	0.00885397
1-stearoyl-2-oleoyl-GPS (18:0/18:1)	Phosphatidylserine (PS)	LC/MS Polar	788.545	9547087			HMDB10163	100	100	1.71	0.173178
1-stearoyl-2-linoleoyl-GPS (18:0/18:2)	Phosphatidylserine (PS)	LC/MS Polar	786.529	9547091	322647-11-0			100	100	0.85	0.909094
1-stearoyl-2-arachidonoyl-GPS (18:0/20:4)	Phosphatidylserine (PS)	LC/MS Pos Late	812.544				HMDB12383	100	100	1.28	0.646157
1-palmitoyl-2-oleoyl-GPG (16:0/18:1)	Phosphatidylglycerol (PG)	LC/MS Pos Late	766.559	5283509				100	57	0.65	0.000309004
1-palmitoyl-GPA (16:0)	Lysophospholipid	LC/MS Neg	409.236	6419701	17618-08-5	C04036	HMDB00327	100	100	0.77	0.0309245
1-palmitoyl-GPS (16:0)*	Lysophospholipid	LC/MS Neg	496.268	9547100				100	100	0.93	0.107363
1-stearoyl-GPS (18:0)*	Lysophospholipid	LC/MS Neg	524.299	9547101				100	100	0.98	0.0228505
1-oleoyl-GPS (18:1)	Lysophospholipid	LC/MS Neg	522.284	9547099	326589-90-6		HMDB61694	100	100	1.3	0.000139257
1-palmitoyl-GPG (16:0)*	Lysophospholipid	LC/MS Neg	483.273	3300276				100	100	1.02	0.163227
1-stearoyl-GPG (18:0)	Lysophospholipid	LC/MS Neg	511.304					100	100	0.89	0.88829
1-oleoyl-GPG (18:1)*	Lysophospholipid	LC/MS Neg	509.288					100	100	1.71	0.910787
1-linoleoyl-GPG (18:2)*	Lysophospholipid	LC/MS Neg	507.273					100	100	1.22	0.141572
glycerol	Glycerolipid Metabolism	LC/MS Neg	91.0401	753	56-81-5	C00116	HMDB00131	100	100	0.99	0.685809
glycerol 3-phosphate	Glycerolipid Metabolism	LC/MS Pos Early	173.021	754	29849-82-9	C00093	HMDB00126	100	100	1.8	0.239135
glycerophosphoglycerol	Glycerolipid Metabolism	LC/MS Pos Early	247.058	439964		C03274		100	100	0.9	0.00312553
sphinganine	Sphingolipid Synthesis	LC/MS Pos Late	302.305	3126	3102-56-5	C00836	HMDB00269	100	100	1.05	0.140873
sphingadienine	Sphingolipid Synthesis	LC/MS Pos Late	298.274	6449795	25696-03-1			100	100	0.86	0.936967
phytosphingosine	Sphingolipid Synthesis	LC/MS Pos Late	318.3	122121	554-62-1	C12144	HMDB04610	100	100	0.97	0.00649536
hexadecasphinganine (d16:0)*	Sphingolipid Synthesis	LC/MS Pos Late	274.274	656816		C13915		100	100	0.99	0.418841
sphingosine	Sphingosines	LC/MS Pos Late	300.29	5353955	123-78-4	C00319	HMDB00252	100	100	0.55	0.52943
hexadecasphingosine (d16:1)*	Sphingosines	LC/MS Pos Late	272.258					100	100	1.43	0.250834
heptadecasphingosine (d17:1)	Sphingosines	LC/MS Pos Late	286.274	5283557	6918-48-5			100	100	0.88	0.653674
eicosanoylsphingosine (d20:1)*	Sphingosines	LC/MS Pos Late	328.321					100	100	1.22	0.995638
3-hydroxy-3-methylglutarate	Mevalonate Metabolism	LC/MS Polar	161.046	1662	503-49-1	C03761	HMDB00355	100	100	1.43	9.63375e-06
mevalonate	Mevalonate Metabolism	LC/MS Polar	147.066	439230	96949-03-0	C02104	HMDB00227	100	100	1.5	0.969494
mevalonolactone	Mevalonate Metabolism	LC/MS Pos Early	131.07	10428	674-26-0		HMDB06024	100	100	1.65	0.39436
cholesterol	Sterol	LC/MS Pos Late	369.352	11025495	57-88-5	C00187	HMDB00067	100	100	4.18	0.114841
7-HOCA	Sterol	LC/MS Pos Late	431.316	3081085	115538-85-7	C17337	HMDB12458	100	100	3.74	0.118104
4-cholesten-3-one	Sterol	LC/MS Pos Late	385.346	91477	601-57-0	C00599	HMDB00921	100	100	23.27	0.00139701
7-hydroxycholesterol (alpha or beta)	Sterol	LC/MS Pos Late	367.336	107722			HMDB06119	100	100	8.11	0.00106589
corticosterone	Corticosteroids	LC/MS Neg	345.207	5753	50-22-6	C02140	HMDB01547	100	100	3.27	3.28151e-08
cholate	Primary Bile Acid Metabolism	LC/MS Neg	407.28	221493	81-25-4	C00695	HMDB00619	100	100	19.76	0.000672508
taurocholate	Primary Bile Acid Metabolism	LC/MS Neg	514.284	6675	145-42-6	C05122	HMDB00036	100	100	3.46	0.00283543
chenodeoxycholate	Primary Bile Acid Metabolism	LC/MS Neg	391.285	10133	474-24-9;474-25-9	C02528	HMDB00518	100	100	1	0.0103078
glycochenodeoxycholate	Primary Bile Acid Metabolism	LC/MS Neg	448.307	12544	16564-43-5	C05466	HMDB00637	0	86	42.01	0.0384011
taurochenodeoxycholate	Primary Bile Acid Metabolism	LC/MS Neg	498.289	387316	6009-98-9	C05465	HMDB00951	71	100	3.49	0.00414191
beta-muricholate	Primary Bile Acid Metabolism	LC/MS Neg	407.28	5283853	2393-59-1	C17726	HMDB00415	100	100	130.88	0.00092047
alpha-muricholate	Primary Bile Acid Metabolism	LC/MS Neg	407.28	3083761	2393-58-0	C17647	HMDB00506	0	0	1	1
tauro-beta-muricholate	Primary Bile Acid Metabolism	LC/MS Neg	514.284	168408	25696-60-0		HMDB00932	100	100	9.48	0.0114739
deoxycholate	Secondary Bile Acid Metabolism	LC/MS Neg	391.285	222528	83-44-3	C04483	HMDB00626	100	100	8.49	5.07586e-05
taurodeoxycholate	Secondary Bile Acid Metabolism	LC/MS Neg	498.289	2733768	207737-97-1	C05463	HMDB00896	57	100	3.8	0.0135407
ursodeoxycholate	Secondary Bile Acid Metabolism	LC/MS Neg	391.285	31401	128-13-2	C07880	HMDB00946	0	0	1.15	1
tauroursodeoxycholate	Secondary Bile Acid Metabolism	LC/MS Neg	498.289	9848818	14605-22-2		HMDB00874	0	100	1.93	0.0100476
taurohyodeoxycholic acid	Secondary Bile Acid Metabolism	LC/MS Neg	498.289	119046	38411-85-7			0	100	1.65	0.0355484
7-ketodeoxycholate	Secondary Bile Acid Metabolism	LC/MS Neg	405.265	188292	911-40-0		HMDB00391	0	100	1.01	0.0179495
ursocholate	Secondary Bile Acid Metabolism	LC/MS Neg	407.28		2955-27-3			0	29	1.62	0.272584
Nucleotide										0.68
inosine	Purine Metabolism, (Hypo)Xanthine/Inosine containing	LC/MS Neg	267.073	6021	58-63-9	C00294	HMDB00195	100	100	1.74	0.0347261
hypoxanthine	Purine Metabolism, (Hypo)Xanthine/Inosine containing	LC/MS Neg	135.031	790	68-94-0	C00262	HMDB00157	100	100	0.84	0.0237669
xanthine	Purine Metabolism, (Hypo)Xanthine/Inosine containing	LC/MS Polar	151.026	1188	69-89-6	C00385	HMDB00292	100	100	0.41	0.588282
xanthosine	Purine Metabolism, (Hypo)Xanthine/Inosine containing	LC/MS Neg	283.068	64959	146-80-5	C01762	HMDB00299	100	100	1.8	0.161438
N1-methylinosine	Purine Metabolism, (Hypo)Xanthine/Inosine containing	LC/MS Pos Early	283.104	65095	20245-33-4		HMDB02721	100	100	2.02	0.000281318
2'-deoxyinosine	Purine Metabolism, (Hypo)Xanthine/Inosine containing	LC/MS Neg	251.079	65058	890-38-0	C05512	HMDB00071	100	100	0.95	0.0820921
urate	Purine Metabolism, (Hypo)Xanthine/Inosine containing	LC/MS Neg	167.021	1175	69-93-2;120K5305	C00366	HMDB00289	100	100	0.97	0.00896279
uric acid ribonucleoside*	Purine Metabolism, (Hypo)Xanthine/Inosine containing	LC/MS Neg	299.063	164933	2124-54-1			100	100	1.6	1.16026e-06
allantoin	Purine Metabolism, (Hypo)Xanthine/Inosine containing	LC/MS Polar	157.037	204	97-59-6	C02350	HMDB00462	100	100	5.12	0.000304842
1-methylhypoxanthine	Purine Metabolism, (Hypo)Xanthine/Inosine containing	LC/MS Pos Early	151.061	70765	1125-39-9		HMDB13141	100	100	0.97	0.134631
AMP	Purine Metabolism, Adenine containing	LC/MS Neg	346.056	6083	149022-20-8	C00020	HMDB00045	71	29	0.94	0.922134
3'-AMP	Purine Metabolism, Adenine containing	LC/MS Neg	346.056	41211	84-21-9	C01367	HMDB03540	100	100	3.92	0.736138
2'-AMP	Purine Metabolism, Adenine containing	LC/MS Neg	346.056	94136	130-49-4	C00946	HMDB11617	100	100	0.89	0.0184562
adenosine-2',3'-cyclic monophosphate	Purine Metabolism, Adenine containing	LC/MS Neg	328.045	2024	37063-35-7	C02353	HMDB11616	100	100	0.42	0.000410073
adenylosuccinate	Purine Metabolism, Adenine containing	LC/MS Neg	462.067	195	19046-78-7	C03794	HMDB00536	29	0	1.35	0.337049
adenosine	Purine Metabolism, Adenine containing	LC/MS Pos Early	268.104	60961	58-61-7	C00212	HMDB00050	100	100	0.59	0.65417
adenine	Purine Metabolism, Adenine containing	LC/MS Pos Early	136.062	190	73-24-5	C00147	HMDB00034	100	100	0.49	0.00449117
1-methyladenine	Purine Metabolism, Adenine containing	LC/MS Pos Early	150.077	78821	5142-22-3	C02216	HMDB11599	100	100	0.52	0.348178
1-methyladenosine	Purine Metabolism, Adenine containing	LC/MS Neg	148.063	27476	15763-06-1	C02494	HMDB03331	100	100	0.13	3.75291e-07
N6,N6-dimethyladenosine	Purine Metabolism, Adenine containing	LC/MS Pos Early	296.135	348206	2620-62-4			100	100	1	0.00930265
N6-carbamoylthreonyladenosine	Purine Metabolism, Adenine containing	LC/MS Neg	411.127	161466	24719-82-2		HMDB41623	100	100	1.32	3.6885e-07
2'-deoxyadenosine 5'-monophosphate	Purine Metabolism, Adenine containing	LC/MS Neg	330.061	12599	653-63-4	C00360	HMDB00905	100	100	4.38	2.29639e-05
2'-deoxyadenosine	Purine Metabolism, Adenine containing	LC/MS Pos Early	252.109	13730	16373-93-6	C00559	HMDB00101	100	43	1.78	0.00364176
N6-succinyladenosine	Purine Metabolism, Adenine containing	LC/MS Neg	382.1	165243	4542-23-8		HMDB00912	100	100	1.62	1.3962e-11
5'- GMP	Purine Metabolism, Guanine containing	LC/MS Polar	362.051	6804	5550-12-09	C00144	HMDB01397	0	0	0.69	1
guanosine 3'-monophosphate (3'-GMP)	Purine Metabolism, Guanine containing	LC/MS Neg	362.051	3522	117-68-0			100	100	1.21	0.0152541
guanosine-2',3'-cyclic monophosphate	Purine Metabolism, Guanine containing	LC/MS Neg	344.04	92823	15718-49-7	C06194	HMDB11629	86	100	0.45	0.00546398
guanosine	Purine Metabolism, Guanine containing	LC/MS Neg	282.084	6802	118-00-3	C00387	HMDB00133	100	100	0.57	0.0190449
guanine	Purine Metabolism, Guanine containing	LC/MS Pos Early	152.057	764	73-40-5	C00242	HMDB00132	100	100	0.55	0.0657404
7-methylguanine	Purine Metabolism, Guanine containing	LC/MS Neg	164.058	11361	578-76-7	C02242	HMDB00897	100	100	1.35	3.17144e-05
2'-O-methylguanosine	Purine Metabolism, Guanine containing	LC/MS Neg	296.1		2140-71-8	C04545		100	100	1.72	0.0029402
1-methylguanosine	Purine Metabolism, Guanine containing	LC/MS Neg	296.1	96373	2140-65-0		HMDB01563	100	100	4.87	1.24731e-06
N2,N2-dimethylguanosine	Purine Metabolism, Guanine containing	LC/MS Neg	310.116	92919	2140-67-2		HMDB04824	100	100	3.37	4.81823e-08
2'-deoxyguanosine 5'-monophosphate (dGMP)	Purine Metabolism, Guanine containing	LC/MS Neg	346.056	65059	902-04-5	C00362	HMDB01044	100	100	3.42	0.000228498
2'-deoxyguanosine	Purine Metabolism, Guanine containing	LC/MS Neg	266.089	187790	961-07-9	C00330	HMDB00085	100	100	0.55	0.152876
guanosine 2'-monophosphate (2'-GMP)*	Purine Metabolism, Guanine containing	LC/MS Neg	362.051	444571				100	100	1	0.0077371
N-carbamoylaspartate	Pyrimidine Metabolism, Orotate containing	LC/MS Polar	175.036	93072	923-37-5	C00438	HMDB00828	29	86	1.17	0.102474
dihydroorotate	Pyrimidine Metabolism, Orotate containing	LC/MS Polar	157.025	648	155-54-4	C00337	HMDB03349	100	100	1.57	0.02267
orotate	Pyrimidine Metabolism, Orotate containing	LC/MS Polar	155.01	967	50887-69-9	C00295	HMDB00226	100	100	0.73	0.000478535
orotidine	Pyrimidine Metabolism, Orotate containing	LC/MS Polar	287.052	92751	314-50-1		HMDB00788	100	100	0.68	1.2672e-05
UMP	Pyrimidine Metabolism, Uracil containing	LC/MS Polar	323.029	6030	3387-36-8	C00105	HMDB00288	0	0	0.91	1
uridine 3'-monophosphate (3'-UMP)	Pyrimidine Metabolism, Uracil containing	LC/MS Neg	323.029	101543	35170-0-7;35170-03-7	C01368		100	100	0.68	0.133954
uridine-2',3'-cyclic monophosphate	Pyrimidine Metabolism, Uracil containing	LC/MS Neg	305.018	439715	40632-52-8	C02355	HMDB11640	100	100	1.05	0.00496453
uridine	Pyrimidine Metabolism, Uracil containing	LC/MS Neg	243.062	6029	58-96-8	C00299	HMDB00296	100	100	0.7	0.000290617
uracil	Pyrimidine Metabolism, Uracil containing	LC/MS Neg	111.02	1174	66-22-8	C00106	HMDB00300	100	100	3.03	1.59833e-06
pseudouridine	Pyrimidine Metabolism, Uracil containing	LC/MS Neg	243.062	15047	1445-07-4	C02067	HMDB00767	100	100	0.59	0.105001
5,6-dihydrouridine	Pyrimidine Metabolism, Uracil containing	LC/MS Neg	245.078	94312	5627-05-04			100	100	0.92	4.34108e-05
2'-O-methyluridine	Pyrimidine Metabolism, Uracil containing	LC/MS Neg	257.078	102212	2140-76-3			100	100	1.02	0.222832
5-methyluridine (ribothymidine)	Pyrimidine Metabolism, Uracil containing	LC/MS Neg	257.078	445408	1463-10-1		HMDB00884	100	100	0.64	0.000434142
5,6-dihydrouracil	Pyrimidine Metabolism, Uracil containing	LC/MS Neg	113.036	649	504-07-4	C00429	HMDB00076	71	100	1.4	3.40187e-05
2'-deoxyuridine	Pyrimidine Metabolism, Uracil containing	LC/MS Neg	227.067	13712	951-78-0	C00526	HMDB00012	100	100	0.63	8.31021e-06
3-ureidopropionate	Pyrimidine Metabolism, Uracil containing	LC/MS Polar	131.046	111	462-88-4	C02642	HMDB00026	100	100	1	0.321331
beta-alanine	Pyrimidine Metabolism, Uracil containing	LC/MS Pos Early	90.055	239	56-41-7;107-95-9	C00099	HMDB00056	100	100	1.26	0.938266
N-acetyl-beta-alanine	Pyrimidine Metabolism, Uracil containing	LC/MS Neg	130.051	76406	3025-95-4	C01073		86	14	1.56	0.289093
uridine 2'-monophosphate (2'-UMP)*	Pyrimidine Metabolism, Uracil containing	LC/MS Neg	323.029					100	100	0.81	0.000444742
3-(3-amino-3-carboxypropyl)uridine*	Pyrimidine Metabolism, Uracil containing	LC/MS Neg	344.11	171198	52745-94-5			100	100	2.74	1.10448e-06
CMP	Pyrimidine Metabolism, Cytidine containing	LC/MS Polar	322.045	6131	63-37-6	C00055	HMDB00095	14	0	0.84	1
cytidine 2' or 3'-monophosphate (2' or 3'-CMP)	Pyrimidine Metabolism, Cytidine containing	LC/MS Neg	322.045					100	100	0.59	0.0970886
cytidine 2',3'-cyclic monophosphate	Pyrimidine Metabolism, Cytidine containing	LC/MS Pos Early	306.049	417654	15718-51-1	C02354	HMDB11691	86	100	0.73	0.00930059
cytidine	Pyrimidine Metabolism, Cytidine containing	LC/MS Pos Early	244.093	6175	65-46-3	C00475	HMDB00089	100	100	0.44	0.0464381
cytosine	Pyrimidine Metabolism, Cytidine containing	LC/MS Pos Early	112.051	597	71-30-7	C00380	HMDB00630	100	100	0.81	0.00138619
3-methylcytidine	Pyrimidine Metabolism, Cytidine containing	LC/MS Pos Early	258.108	159649	21028-20-6			100	100	1.07	0.0130127
5-methylcytidine	Pyrimidine Metabolism, Cytidine containing	LC/MS Pos Early	258.108	92918	2140-61-6		HMDB00982	100	100	0.61	4.06983e-06
N4-acetylcytidine	Pyrimidine Metabolism, Cytidine containing	LC/MS Neg	284.089	107461	3768-18-1		HMDB05923	100	100	0.59	0.0011344
dCMP	Pyrimidine Metabolism, Cytidine containing	LC/MS Polar	306.05	13945	1032-65-1	C00239	HMDB01202	100	86	0.43	6.79832e-05
2'-deoxycytidine	Pyrimidine Metabolism, Cytidine containing	LC/MS Pos Early	228.098	13711	951-77-9	C00881	HMDB00014	100	100	0.73	0.00154084
2'-O-methylcytidine	Pyrimidine Metabolism, Cytidine containing	LC/MS Pos Early	258.108	150971	2140-72-9			100	100	0.8	0.528112
5-methyl-2'-deoxycytidine	Pyrimidine Metabolism, Cytidine containing	LC/MS Pos Early	242.114	440055	838-07-3	C03592	HMDB02224	100	100	7.85	0.000851046
TMP	Pyrimidine Metabolism, Thymine containing	LC/MS Neg	321.049	9700	33430-62-5	C00364	HMDB01227	100	100	0.63	4.40977e-05
thymidine 3'-monophosphate	Pyrimidine Metabolism, Thymine containing	LC/MS Neg	321.049	5463	40705-89-3			100	71	0.93	0.000318687
thymidine	Pyrimidine Metabolism, Thymine containing	LC/MS Neg	241.083	5789	50-89-5	C00214	HMDB00273	100	100	2.05	0.00725541
thymine	Pyrimidine Metabolism, Thymine containing	LC/MS Neg	125.036	1135	65-71-4	C00178	HMDB00262	100	100	3.3	0.0204767
5,6-dihydrothymine	Pyrimidine Metabolism, Thymine containing	LC/MS Neg	127.051	93556	696-04-8	C00906	HMDB00079	14	100	1.21	4.50385e-08
methylphosphate	Purine and Pyrimidine Metabolism	LC/MS Neg	110.985	13130	7023-27-0		HMDB61711	100	100	0.91	5.54822e-07
(3'-5')-adenylyluridine	Dinucleotide	LC/MS Neg	572.115	112074	3051-84-1			57	57	5.77	0.596311
Cofactors and Vitamins										1
quinolinate	Nicotinate and Nicotinamide Metabolism	LC/MS Polar	166.015	1066	89-00-9	C03722	HMDB00232	100	100	2.53	0.0165281
nicotinate	Nicotinate and Nicotinamide Metabolism	LC/MS Pos Early	124.039	938	59-67-6	C00253	HMDB01488	100	100	0.72	0.00157601
nicotinate ribonucleoside	Nicotinate and Nicotinamide Metabolism	LC/MS Pos Early	256.082	161234	2625-49-2	C05841	HMDB06809	0	29	0.46	0.163266
nicotinamide	Nicotinate and Nicotinamide Metabolism	LC/MS Pos Early	123.055	936	98-92-0	C00153	HMDB01406	100	100	0.33	0.335147
nicotinamide riboside	Nicotinate and Nicotinamide Metabolism	LC/MS Pos Early	255.098	439924	1341-23-7	C03150	HMDB00855	100	100	0.79	7.61173e-09
NAD+	Nicotinate and Nicotinamide Metabolism	LC/MS Neg	662.102	5893	53-84-9	C00003	HMDB00902	0	0	0.69	1
1-methylnicotinamide	Nicotinate and Nicotinamide Metabolism	LC/MS Pos Early	137.071	10129985	1005-24-9	C02918	HMDB00699	100	100	0.73	7.18172e-06
trigonelline (N'-methylnicotinate)	Nicotinate and Nicotinamide Metabolism	LC/MS Pos Early	138.055	5570	535-83-1	C01004	HMDB00875	100	100	0.75	0.0302675
N1-Methyl-2-pyridone-5-carboxamide	Nicotinate and Nicotinamide Metabolism	LC/MS Neg	151.051	69698	701-44-0	C05842	HMDB04193	100	100	1.5	0.000292907
N1-Methyl-4-pyridone-3-carboxamide	Nicotinate and Nicotinamide Metabolism	LC/MS Pos Early	153.066	440810	769-49-3	C05843	HMDB04194	100	100	0.27	0.000526048
riboflavin (Vitamin B2)	Riboflavin Metabolism	LC/MS Neg	255.089	493570	83-88-5	C00255	HMDB00244	100	100	0.99	3.19284e-05
FAD	Riboflavin Metabolism	LC/MS Neg	784.15	643975	146-14-5;84366-81-4	C00016	HMDB01248	100	100	0.59	0.00507872
FMN	Riboflavin Metabolism	LC/MS Neg	455.097	710	130-40-5	C00061	HMDB01520	57	0	0.99	0.0503817
pantothenate (Vitamin B5)	Pantothenate and CoA Metabolism	LC/MS Neg	218.103	6613	137-08-6	C00864	HMDB00210	100	100	0.59	0.000638696
ascorbate (Vitamin C)	Ascorbate and Aldarate Metabolism	LC/MS Pos Early	177.039		134-03-2	C00072	HMDB00044	14	14	0.74	0.337049
dehydroascorbate	Ascorbate and Aldarate Metabolism	LC/MS Polar	173.009	835	490-83-5	C05422	HMDB01264	100	100	0.42	3.82654e-10
threonate	Ascorbate and Aldarate Metabolism	LC/MS Polar	135.03	151152	70753-61-6	C01620	HMDB00943	100	100	0.83	0.843846
oxalate (ethanedioate)	Ascorbate and Aldarate Metabolism	LC/MS Neg	88.988	971	144-62-7	C00209	HMDB02329	100	100	1.46	5.48662e-06
gulonate*	Ascorbate and Aldarate Metabolism	LC/MS Polar	195.051	9794176	20246-53-1	C00257	HMDB03290	100	100	1.74	0.830329
alpha-tocopherol	Tocopherol Metabolism	LC/MS Pos Late	430.378	14985	59-02-9;10191-41-0	C02477	HMDB01893	57	0	0.97	0.0722871
heme	Hemoglobin and Porphyrin Metabolism	LC/MS Neg	632.172	26945	14875-96-8	C00032	HMDB03178	100	100	0.96	0.622382
biliverdin	Hemoglobin and Porphyrin Metabolism	LC/MS Pos Late	583.255	5353439	55482-27-4;55482-27-4	C00500	HMDB01008	100	71	0.32	0.00428031
thiamin (Vitamin B1)	Thiamine Metabolism	LC/MS Pos Early	265.112	1130	59-43-8	C00378	HMDB00235	100	100	0.3	0.000553305
retinol (Vitamin A)	Vitamin A Metabolism	LC/MS Pos Late	269.226	445354	68-26-8	C00473	HMDB00305	86	100	0.18	0.0699982
carotene diol (1)	Vitamin A Metabolism	LC/MS Pos Late	568.428					14	100	1.54	0.000198012
pyridoxamine	Vitamin B6 Metabolism	LC/MS Pos Early	169.097	1052	58052-48-5	C00534	HMDB01431	100	100	1.01	0.435354
pyridoxal	Vitamin B6 Metabolism	LC/MS Pos Early	168.066	1050	65-22-5	C00250	HMDB01545	100	100	1.5	0.585084
pyridoxate	Vitamin B6 Metabolism	LC/MS Neg	182.046	6723	82-82-6	C00847	HMDB00017	100	100	0.19	0.000467343
Xenobiotics										0.22
hippurate	Benzoate Metabolism	LC/MS Neg	178.051	464	495-69-2	C01586	HMDB00714	100	100	0.08	0.0166864
2-hydroxyhippurate (salicylurate)	Benzoate Metabolism	LC/MS Neg	194.046	10253	487-54-7	C07588	HMDB00840	71	43	8.6	0.0309265
4-hydroxyhippurate	Benzoate Metabolism	LC/MS Neg	194.046	151012	2482-25-9		HMDB13678	71	100	0.38	0.472906
benzoate	Benzoate Metabolism	LC/MS Neg	121.029	243	65-85-0	C00180	HMDB01870	100	86	0.15	0.717925
4-hydroxybenzoate	Benzoate Metabolism	LC/MS Neg	137.024	135	99-96-7	C00156	HMDB00500	100	100	0.65	0.0915283
catechol sulfate	Benzoate Metabolism	LC/MS Neg	188.986	3083879	4918-96-1		HMDB59724	100	100	1	0.00273615
4-methylcatechol sulfate	Benzoate Metabolism	LC/MS Neg	203.002					100	86	2.48	0.00871562
4-ethylphenyl sulfate	Benzoate Metabolism	LC/MS Neg	201.023		123-07-9	C13637	HMDB62551	100	71	3.75	0.0011243
p-cresol sulfate	Benzoate Metabolism	LC/MS Neg	187.007	4615423	3233-57-7		HMDB11635	100	100	3.86	7.40013e-08
phenylpropionylglycine	Benzoate Metabolism	LC/MS Neg	206.082	152323	56613-60-6		HMDB00860	71	14	1.51	0.0245526
3-(3-hydroxyphenyl)propionate sulfate	Benzoate Metabolism	LC/MS Neg	245.013	187488	86321-32-6			100	100	0.66	0.00530518
3-(3-hydroxyphenyl)propionate	Benzoate Metabolism	LC/MS Neg	165.056	91	621-54-5	C11457	HMDB00375	100	29	1.18	0.0794236
3-phenylpropionate (hydrocinnamate)	Benzoate Metabolism	LC/MS Neg	149.061	107	501-52-0	C05629	HMDB00764	14	0	0.75	1
genistein	Food Component/Plant	LC/MS Neg	269.046	5280961	446-72-0	C06563	HMDB03217	100	100	1.6	0.0210744
1-kestose	Food Component/Plant	LC/MS Neg	503.162	440080	470-69-9	C03661	HMDB11729	100	100	22.2	0.00236557
apigenin	Food Component/Plant	LC/MS Neg	269.046	5280443	520-36-5	C01477	HMDB02124	71	100	0.54	0.0580806
2,3-dihydroxyisovalerate	Food Component/Plant	LC/MS Polar	133.051	677	1756-18-9	C04039	HMDB12141	100	100	0.73	0.111585
2,8-quinolinediol	Food Component/Plant	LC/MS Neg	160.04	97250	15450-76-7	C06342		86	100	0.6	0.272184
2,8-quinolinediol sulfate	Food Component/Plant	LC/MS Neg	239.997					0	43	9.15	0.216678
2-isopropylmalate	Food Component/Plant	LC/MS Polar	175.061	77	3237-44-3	C02504	HMDB00402	100	100	0.39	0.148698
2-oxindole-3-acetate	Food Component/Plant	LC/MS Neg	190.051	3080590	2971-31-5		HMDB35514	100	100	1.95	0.0493829
3-formylindole	Food Component/Plant	LC/MS Neg	144.045	10256		C08493	HMDB29737	100	100	2.36	1.74979e-05
betonicine	Food Component/Plant	LC/MS Pos Early	160.097	164642	515-25-3	C08269	HMDB29412	100	100	1	0.00230897
gluconate	Food Component/Plant	LC/MS Polar	195.051	10690	527-07-1	C00257	HMDB00625	100	100	0.24	0.00750396
beta-guanidinopropanoate	Food Component/Plant	LC/MS Pos Early	132.077	67701	353-09-3	C03065	HMDB13222	86	71	0.69	0.257078
biochanin A	Food Component/Plant	LC/MS Pos Late	285.076	5280373	491-80-5	C00814	HMDB02338	100	100	0.26	0.0319877
cinnamoylglycine	Food Component/Plant	LC/MS Neg	204.067	709625	16534-24-0		HMDB11621	100	100	0.7	0.0271422
daidzein	Food Component/Plant	LC/MS Neg	253.051	5281708	486-66-8	C10208	HMDB03312	100	100	0.14	0.0477868
daidzin	Food Component/Plant	LC/MS Neg	415.103	107971	552-66-9	C10216	HMDB33991	0	71	11.31	0.0584697
dihydroferulic acid sulfate	Food Component/Plant	LC/MS Neg	275.023	187489			HMDB41724	0	0	1.82	1
equol	Food Component/Plant	LC/MS Neg	241.087	91469	531-95-3;94105-90-5	C14131	HMDB02209	100	29	2.81	7.99471e-06
equol glucuronide	Food Component/Plant	LC/MS Neg	417.119					57	14	1.43	0.306352
equol sulfate	Food Component/Plant	LC/MS Neg	321.044					100	100	0.45	0.0001621
ergothioneine	Food Component/Plant	LC/MS Pos Early	230.096	3032311	58511-63-0	C05570	HMDB03045	100	100	9.6	0.0023029
ferulic acid 4-sulfate	Food Component/Plant	LC/MS Neg	273.007	6305574	86321-29-1		HMDB29200	100	43	0.78	0.00461853
formononetin	Food Component/Plant	LC/MS Pos Late	269.081	5280378	485-72-3	C00858	HMDB05808	100	100	0.36	0.042226
glycitein	Food Component/Plant	LC/MS Pos Late	285.076	5317750	40957-83-3	C14536	HMDB05781	100	100	0.91	0.0386114
glycitin	Food Component/Plant	LC/MS Neg	283.061	187808	40426-10-4	C16195	HMDB02219	0	86	1.24	0.0287544
histidine betaine (hercynine)*	Food Component/Plant	LC/MS Pos Early	198.124	3083620	534-30-5			100	100	3.48	0.00241985
homostachydrine*	Food Component/Plant	LC/MS Pos Early	158.118	441447	1195-94-4	C08283	HMDB33433	100	100	7.73	0.000146262
indolin-2-one	Food Component/Plant	LC/MS Pos Early	134.06	321710	59-48-3	C12312		14	100	8.4	4.47214e-06
mannonate*	Food Component/Plant	LC/MS Polar	195.051	3246006	642-99-9			100	100	4	0.0210556
N-(2-furoyl)glycine	Food Component/Plant	LC/MS Neg	168.03	21863	5657-19-2;5657-19-2		HMDB00439	86	29	0.41	0.0276946
N-oxalyl glycine (NOG)	Food Component/Plant	LC/MS Polar	146.009	3080614				100	100	1.43	0.332488
pheophorbide A	Food Component/Plant	LC/MS Pos Late	593.276	5323510	15664-29-6	C18021		86	86	1.13	0.897975
quinate	Food Component/Plant	LC/MS Polar	191.056	6508	77-95-2	C00296	HMDB03072	100	100	0.5	0.00279546
soyasaponin I	Food Component/Plant	LC/MS Neg	941.512	122097	51330-27-9	C08983	HMDB34649	100	100	2.15	0.0138939
soyasaponin II	Food Component/Plant	LC/MS Neg	911.501	171435	55319-36-3	C12081	HMDB34650	14	100	0.16	0.0213409
soyasaponin III	Food Component/Plant	LC/MS Neg	795.454		55304-02-4			14	86	0.62	0.0189317
stachydrine	Food Component/Plant	LC/MS Pos Early	144.102	115244	4136-37-2	C10172	HMDB04827	100	100	2.1	2.14991e-06
tartarate	Food Component/Plant	LC/MS Neg	149.009	444305	87-69-4;6106-24-7	C00898	HMDB00956	43	86	0.23	0.105246
methyl glucopyranoside (alpha + beta)	Food Component/Plant	LC/MS Neg	193.072					100	100	0.44	0.0641514
pyrraline	Food Component/Plant	LC/MS Neg	253.119	122228	74509-14-1		HMDB33143	100	29	0.06	0.000808972
daidzein sulfate (2)	Food Component/Plant	LC/MS Neg	333.008					0	57	1	0.151459
N-acetylpyrraline	Food Component/Plant	LC/MS Neg	295.13					100	14	1	0.00638566
2-keto-3-deoxy-gluconate	Food Component/Plant	LC/MS Polar	177.04	161227	17510-99-5	C00204	HMDB01353	43	43	1	0.198735
4-hydroxycinnamate	Food Component/Plant	LC/MS Polar	163.04	637542	501-98-4	C00811	HMDB02035	100	100	0.67	0.0012644
caffeic acid sulfate	Food Component/Plant	LC/MS Neg	258.992				HMDB41708	86	0	0.71	0.00993062
tartronate (hydroxymalonate)	Food Component/Plant	LC/MS Neg	118.999	45	80-69-3	C02287	HMDB35227	100	86	0.65	0.00037806
Nimesulide	Drug - Analgesics, Anesthetics	LC/MS Polar	307.039	4495	51803-78-2	D01049		100	0	1.49	0.0331878
sulindac	Drug - Analgesics, Anesthetics	LC/MS Pos Late	357.096	1548887	38194-50-2	D00120,C01531		0	0	0.99	1
sulindac sulfone	Drug - Analgesics, Anesthetics	LC/MS Neg	327.086	5472495	59864-04-9			0	0	0.2	1
sulindac sulfide	Drug - Analgesics, Anesthetics	LC/MS Neg	327.123	5352624	32004-67-4			0	0	4.1	1
salicylate	Drug - Topical Agents	LC/MS Polar	137.024	338	69-72-7	C00805	HMDB01895	100	100	3.1	0.0536329
2,6-dihydroxybenzoic acid	Drug - Topical Agents	LC/MS Polar	153.019	9338	303-07-1		HMDB13676	100	100	0.44	0.248665
S-carboxymethyl-L-cysteine	Drug - Other	LC/MS Pos Early	180.033	1080	638-23-3	C03727	HMDB29415	100	100	1.58	0.00350129
sulfate*	Chemical	LC/MS Neg	96.9601	1118	14808-79-8	C00059	HMDB01448	100	100	2.34	0.000541954
O-sulfo-L-tyrosine	Chemical	LC/MS Neg	260.023	514186				100	100	1.38	0.972655
2-aminophenol sulfate	Chemical	LC/MS Neg	188.002	181670			HMDB61116	100	29	0.19	0.00180212
indole-3-acetamide	Chemical	LC/MS Pos Early	175.087	397	879-37-8	C02693	HMDB29739	14	100	0.32	0.000297719
ectoine	Chemical	LC/MS Pos Early	143.082	126041	96702-03-3	C06231		100	100	1	0.000321177
glycerol 2-phosphate	Chemical	LC/MS Polar	171.006	2526	819-83-0	C02979	HMDB02520	100	100	0.5	1.25381e-05
benzoylcarnitine*	Chemical	LC/MS Pos Early	266.139		105450-08-6			100	100	1.32	0.2005
perfluorooctanesulfonate (PFOS)	Chemical	LC/MS Polar	498.93	74483	1763-23-1	C18142	HMDB59586	100	100	2.85	4.28636e-08
trizma acetate	Chemical	LC/MS Pos Early	122.081	6503	6850-28-8	C07182		100	100	2.3	0.426215
1,2,3-benzenetriol sulfate (2)	Chemical	LC/MS Neg	204.981					100	14	0.12	0.0032742
3-hydroxypyridine sulfate	Chemical	LC/MS Neg	173.987		1955-23-3			100	14	0.26	0.0179918
6-hydroxyindole sulfate	Chemical	LC/MS Neg	212.002					0	0	0.76	1
thioproline	Chemical	LC/MS Pos Early	134.027	93176	34592-47-4			100	100	1.69	0.00544843
Unnamed										0.79
X - 10457		LC/MS Pos Early	261.144					100	100	1.47	0.448853
X - 10458		LC/MS Neg	231.124					100	100	1.17	2.58186e-08
X - 11407		LC/MS Neg	186.113					100	100	0.77	5.83599e-06
X - 11576		LC/MS Pos Early	403.229					100	0	1.12	0.0028143
X - 11612		LC/MS Neg	283.068					100	100	5.89	0.000656196
X - 11615		LC/MS Neg	228.051					57	0	1.38	0.0984307
X - 11632		LC/MS Neg	229.108					100	100	8.09	0.000130847
X - 11787		LC/MS Pos Early	148.097					100	100	7.13	0.00065634
X - 11979		LC/MS Neg	249.063					100	100	0.64	0.00346472
X - 12015		LC/MS Neg	216.088					100	100	1.2	0.372484
X - 12100		LC/MS Pos Early	221.092					100	100	2.22	0.000326303
X - 12101		LC/MS Pos Early	164.074					100	100	2.4	0.31089
X - 12117		LC/MS Pos Early	204.134					100	100	1.36	1.46662e-06
X - 12127		LC/MS Pos Early	226.082					86	100	1.67	0.113951
X - 12206		LC/MS Neg	254.982					71	100	2.53	1.11358e-06
X - 12216		LC/MS Neg	227.997					29	100	2.47	3.28568e-07
X - 12524		LC/MS Neg	205.16					100	100	0.33	0.00021673
X - 12680		LC/MS Neg	227.115					100	100	5.28	0.0789223
X - 12798		LC/MS Pos Early	240.102					86	86	0.52	0.0332818
X - 12906		LC/MS Neg	158.046					100	100	1.2	0.000107937
X - 13007		LC/MS Neg	329.234					100	100	1.45	0.0284498
X - 13507		LC/MS Pos Early	158.093					100	100	1.12	0.0154222
X - 13772		LC/MS Neg	243.124					100	100	1.32	1.5253e-06
X - 13835		LC/MS Neg	169.062					14	100	0.89	2.94409e-05
X - 13846		LC/MS Neg	301.057					86	0	0.91	0.0429418
X - 13879		LC/MS Neg	243.124					100	100	0.56	9.75535e-07
X - 14056		LC/MS Pos Early	192.033					100	100	0.62	0.0399779
X - 14383		LC/MS Neg	316.188					100	100	3.73	0.070882
X - 14392		LC/MS Neg	316.188					100	100	3.25	0.0226162
X - 14454		LC/MS Neg	330.204					100	100	1	0.224464
X - 14904		LC/MS Neg	329.234					100	100	0.65	0.107331
X - 15136		LC/MS Pos Early	243.087					57	43	1.04	0.46814
X - 15150		LC/MS Neg	294.11					100	100	1.48	0.0349146
X - 15161		LC/MS Pos Early	206.048					100	100	0.95	0.194265
X - 15220		LC/MS Neg	274.112					100	100	0.53	0.0346967
X - 15461		LC/MS Pos Early	160.097					100	100	0.67	0.0549943
X - 15503		LC/MS Neg	193.063					43	100	3.76	5.51e-05
X - 15520		LC/MS Neg	476.093					0	0	1.86	1
X - 15666		LC/MS Pos Early	221.092					100	100	0.44	1.8945e-05
X - 15853		LC/MS Neg	286.177					100	100	1.56	0.632574
X - 16649		LC/MS Neg	353.035					100	100	1.49	0.0591203
X - 16938		LC/MS Neg	233.103					100	100	0.89	0.437916
X - 16964		LC/MS Neg	174.059					100	100	0.8	0.0140408
X - 16972		LC/MS Neg	369.229					100	100	3.3	0.00889711
X - 17009		LC/MS Neg	267.073					57	100	1.99	0.178705
X - 17010		LC/MS Neg	189.114					100	100	1.03	0.000745641
X - 17325		LC/MS Neg	184.098					100	100	1.07	0.0091337
X - 17335		LC/MS Pos Late	248.168					71	100	6.29	0.0202515
X - 17438		LC/MS Neg	245.139					0	57	0.85	0.0247977
X - 17740		LC/MS Neg	244.13					100	100	2.86	0.82624
X - 17808		LC/MS Neg	302.136					100	100	1.26	0.0715614
X - 17842		LC/MS Neg	284.125					100	100	0.55	2.62745e-05
X - 17855		LC/MS Neg	328.152					100	100	0.99	7.22619e-06
X - 17969		LC/MS Neg	330.204					100	100	1.16	0.855235
X - 18345		LC/MS Neg	245.114					100	100	8.76	0.131637
X - 18410		LC/MS Neg	305.07					71	100	2.17	0.00166185
X - 18913		LC/MS Neg	185.118					43	0	1.64	0.204094
X - 19452		LC/MS Neg	633.297					0	71	0.54	0.0133165
X - 19763		LC/MS Neg	248.093					100	100	1.25	0.187578
X - 19913		LC/MS Neg	231.099					100	100	1.09	0.166526
X - 20172		LC/MS Neg	288.157					100	100	2.1	0.821534
X - 20185		LC/MS Neg	272.162					100	100	0.89	0.0900873
X - 20512		LC/MS Neg	495.119					43	100	0.57	7.16317e-06
X - 21353		LC/MS Neg	239.166					100	100	0.51	6.00841e-09
X - 21733		LC/MS Neg	248.056					100	100	0.89	0.00614747
X - 21785		LC/MS Neg	189.041					100	100	0.71	2.25817e-06
X - 21796		LC/MS Neg	138.057					100	100	0.65	0.00768321
X - 21959		LC/MS Neg	329.234					100	100	0.95	0.685838
X - 21963		LC/MS Neg	387.166					57	100	1.03	0.0815936
X - 22162		LC/MS Pos Early	150.058					100	100	1.2	0.233047
X - 22764		LC/MS Neg	197.155					100	86	1.02	0.0206633
X - 22771		LC/MS Neg	160.044					100	100	5.3	0.00401557
X - 22772		LC/MS Neg	188.039					43	0	1.15	0.172788
X - 22775		LC/MS Neg	154.991					100	100	1.19	2.55934e-06
X - 22776		LC/MS Neg	252.044					100	100	1.13	0.155375
X - 22810		LC/MS Neg	218.082					100	100	4.26	0.53702
X - 23109		LC/MS Neg	369.337					100	100	0.34	0.770467
X - 23219		LC/MS Neg	342.083					0	29	0.85	0.150894
X - 23258		LC/MS Neg	171.102					100	100	1.21	0.808469
X - 23267		LC/MS Neg	329.067					86	100	0.75	0.00182374
X - 23277		LC/MS Neg	327.218					100	100	1.82	0.237537
X - 23314		LC/MS Pos Early	226.128					100	100	0.35	0.067039
X - 23369		LC/MS Neg	188.035					100	100	0.77	0.453361
X - 23456		LC/MS Neg	245.093					0	71	0.26	0.0196577
X - 23461		LC/MS Neg	172.04					100	100	2.69	6.36288e-07
X - 23469		LC/MS Neg	259.072					100	100	1.55	0.0824704
X - 23590		LC/MS Pos Early	204.086					100	100	1.41	0.186816
X - 23593		LC/MS Pos Early	191.102					100	100	8.64	0.00123872
X - 23678		LC/MS Pos Late	220.136					43	100	0.85	0.00509119
X - 23710		LC/MS Pos Early	288.124					100	71	1.41	9.37115e-08
X - 23739		LC/MS Pos Early	262.103					100	100	1.46	0.0221412
X - 23782		LC/MS Pos Late	349.273					100	100	0.14	1.52629e-05
X - 23899		LC/MS Neg	415.161					0	86	0.37	0.0428041
X - 24035		LC/MS Pos Late	401.34					100	100	0.3	0.00017671
X - 24137		LC/MS Neg	207.078					100	100	1.03	0.0044625
X - 24216		LC/MS Pos Early	132.113					29	100	0.97	0.00150759
X - 24243		LC/MS Pos Early	132.065					100	100	0.86	0.0542425
X - 24253		LC/MS Pos Late	277.216					100	100	0.37	0.143636
X - 24425		LC/MS Pos Early	130.097					100	100	6.72	0.0119017
X - 24428		LC/MS Neg	145.014					100	0	0.67	4.60848e-07
X - 24431		LC/MS Pos Early	210.061					100	100	8.37	1.59287e-07
X - 24432		LC/MS Pos Early	210.061					100	86	3.51	6.48274e-10
X - 24435		LC/MS Neg	465.304					100	100	1.31	0.903171
X - 24455		LC/MS Pos Early	237.087					100	100	0.97	0.511253
X - 24456		LC/MS Pos Early	237.087					100	100	0.51	0.295472
X - 24466		LC/MS Pos Early	206.066					100	100	0.86	3.80224e-06
X - 24518		LC/MS Pos Early	204.134					100	100	2.86	1.43264e-09
X - 24542		LC/MS Neg	224.057					57	0	1	0.0589086
X - 24665		LC/MS Neg	361.202					57	100	1.53	2.53199e-05
X - 24675		LC/MS Neg	363.217					0	100	1.78	4.26864e-06
X - 24686		LC/MS Pos Early	224.113					100	100	0.37	0.102568
X - 24699		LC/MS Pos Early	241.154					100	100	0.54	0.701247
X - 24724		LC/MS Pos Early	233.113					29	43	0.53	0.167084
X - 24729		LC/MS Pos Early	279.101					100	100	0.54	0.243068
X - 24807		LC/MS Pos Early	162.124					100	100	1.36	1.60041e-11
X - 24978		LC/MS Neg	271.228					0	0	1.34	1
X - 25007		LC/MS Neg	260.125					100	100	0.35	0.00518305
X - 25013		LC/MS Neg	227.104					100	100	1.01	4.4252e-06
X - 25035		LC/MS Neg	220.065					100	100	1.29	2.64459e-08
X - 25055		LC/MS Pos Early	250.129					100	100	0.98	4.64168e-06
X - 25109		LC/MS Pos Early	194.048					100	100	1.04	0.0900209
X - 25111		LC/MS Pos Early	280.102					100	100	1.29	5.43961e-07
X - 25212		LC/MS Pos Late	295.227					100	100	0.9	0.192604
X - 25247		LC/MS Neg	206.046					100	100	0.25	0.43758
X - 25419		LC/MS Pos Early	129.066					86	29	0.321525	0.0087388
X - 25477		LC/MS Neg	373.209					100	100	1.0192	0.772661
X - 25482		LC/MS Neg	345.214					100	100	1.2991	0.0371023
X - 25490		LC/MS Neg	343.198					100	100	0.966505	0.726736
X - 25552		LC/MS Neg	292.131					100	100	1.04964	0.529006
X - 25562		LC/MS Pos Early	262.151					100	100	1.30962	0.0221206
X - 25594		LC/MS Pos Early	118.123					100	100	0.962722	0.864185
X - 25656		LC/MS Pos Early	432.28					100	100	0.217683	0.00319792
