# Supplementary material for: Patched1 haploinsufficiency severely impacts intermediary metabolism in the skin of Ptch1+/−/ODC transgenic mice
Source: Sci Rep. 2019 Sep 10;9:13072. doi: 10.1038/s41598-019-49470-w (PMC6737076; doi:10.1038/s41598-019-49470-w)
Supplement: Supplementary file 2 — Supplementary Dataset 2 [file 41598_2019_49470_MOESM2_ESM.xlsx]

## Sheet: PSEA
Supplementary table-2 Pathway set enrichment analysis of metabolomics study
Pathway Name	Compounds in Pathway			All Compounds In Study			Enrichment (k/m)/(n/N)
	Significant (k)	Detected (m)	Significant / Detected (k/m)	Significant (n)	Detected (N)	Significant / Detected (n/N)
Fatty Acid Metabolism (Acyl Carnitine, Medium Chain)	4	4	1	442	727	0.607978	1.6448
Fatty Acid Metabolism (Acyl Carnitine, Polyunsaturated)	11	11	1	442	727	0.607978	1.6448
Pyrimidine Metabolism, Thymine containing	5	5	1	442	727	0.607978	1.6448
TCA Cycle	11	12	0.916667	442	727	0.607978	1.50773
Phospholipid Metabolism	8	9	0.888889	442	727	0.607978	1.46204
Primary Bile Acid Metabolism	7	8	0.875	442	727	0.607978	1.4392
Fructose, Mannose and Galactose Metabolism	5	6	0.833333	442	727	0.607978	1.37066
Fatty Acid, Branched	4	5	0.8	442	727	0.607978	1.31584
Pentose Phosphate Pathway	4	5	0.8	442	727	0.607978	1.31584
Aminosugar Metabolism	7	9	0.777778	442	727	0.607978	1.27929
Urea cycle; Arginine and Proline Metabolism	17	22	0.772727	442	727	0.607978	1.27098
Alanine and Aspartate Metabolism	6	8	0.75	442	727	0.607978	1.2336
Disaccharides and Oligosaccharides	3	4	0.75	442	727	0.607978	1.2336
Purine Metabolism, Guanine containing	9	12	0.75	442	727	0.607978	1.2336
Pyrimidine Metabolism, Cytidine containing	9	12	0.75	442	727	0.607978	1.2336
Pyrimidine Metabolism, Orotate containing	3	4	0.75	442	727	0.607978	1.2336
Glycolysis, Gluconeogenesis, and Pyruvate Metabolism	8	11	0.727273	442	727	0.607978	1.19622
Histidine Metabolism	15	21	0.714286	442	727	0.607978	1.17485
Long Chain Monounsaturated Fatty Acid	5	7	0.714286	442	727	0.607978	1.17485
Secondary Bile Acid Metabolism	5	7	0.714286	442	727	0.607978	1.17485
Nicotinate and Nicotinamide Metabolism	7	10	0.7	442	727	0.607978	1.15136
Leucine, Isoleucine and Valine Metabolism	18	26	0.692308	442	727	0.607978	1.13871
Food Component/Plant	31	46	0.673913	442	727	0.607978	1.10845
Fatty Acid Metabolism (Acyl Glycine)	4	6	0.666667	442	727	0.607978	1.09653
Fatty Acid, Dihydroxy	4	6	0.666667	442	727	0.607978	1.09653
Long Chain Polyunsaturated Fatty Acid (n3 and n6)	13	20	0.65	442	727	0.607978	1.06912
Purine Metabolism, Adenine containing	9	14	0.642857	442	727	0.607978	1.05737
Tyrosine Metabolism	9	14	0.642857	442	727	0.607978	1.05737
Glycine, Serine and Threonine Metabolism	7	11	0.636364	442	727	0.607978	1.04669
Benzoate Metabolism	8	13	0.615385	442	727	0.607978	1.01218
Chemical	8	13	0.615385	442	727	0.607978	1.01218
Fatty Acid, Dicarboxylate	11	18	0.611111	442	727	0.607978	1.00515
Purine Metabolism, (Hypo)Xanthine/Inosine containing	6	10	0.6	442	727	0.607978	0.986878
Lysine Metabolism	10	17	0.588235	442	727	0.607978	0.967527
Glutathione Metabolism	4	7	0.571429	442	727	0.607978	0.939884
Long Chain Saturated Fatty Acid	4	7	0.571429	442	727	0.607978	0.939884
Pyrimidine Metabolism, Uracil containing	9	16	0.5625	442	727	0.607978	0.925198
Tryptophan Metabolism	9	16	0.5625	442	727	0.607978	0.925198
Glutamate Metabolism	7	13	0.538462	442	727	0.607978	0.88566
Methionine, Cysteine, SAM and Taurine Metabolism	11	21	0.52381	442	727	0.607978	0.86156
Endocannabinoid	13	26	0.5	442	727	0.607978	0.822398
Gamma-glutamyl Amino Acid	8	16	0.5	442	727	0.607978	0.822398
Polyamine Metabolism	3	6	0.5	442	727	0.607978	0.822398
Sterol	2	4	0.5	442	727	0.607978	0.822398
Fatty Acid Metabolism (Acyl Carnitine, Monounsaturated)	3	7	0.428571	442	727	0.607978	0.704913
Ascorbate and Aldarate Metabolism	2	5	0.4	442	727	0.607978	0.657919
Fatty Acid Metabolism (also BCAA Metabolism)	2	5	0.4	442	727	0.607978	0.657919
Fatty Acid Metabolism (Acyl Carnitine, Long Chain Saturated)	3	8	0.375	442	727	0.607978	0.616799
Lysophospholipid	3	8	0.375	442	727	0.607978	0.616799
Phenylalanine Metabolism	3	8	0.375	442	727	0.607978	0.616799
Fatty Acid, Monohydroxy	9	25	0.36	442	727	0.607978	0.592127
Dipeptide	7	20	0.35	442	727	0.607978	0.575679
Medium Chain Fatty Acid	2	7	0.285714	442	727	0.607978	0.469942
Drug - Analgesics, Anesthetics	1	4	0.25	442	727	0.607978	0.411199
Phosphatidylserine (PS)	1	4	0.25	442	727	0.607978	0.411199
Sphingolipid Synthesis	1	4	0.25	442	727	0.607978	0.411199
Pentose Metabolism	1	8	0.125	442	727	0.607978	0.2056
