# Supplementary material for: Patched1 haploinsufficiency severely impacts intermediary metabolism in the skin of Ptch1+/−/ODC transgenic mice
Source: Sci Rep. 2019 Sep 10;9:13072. doi: 10.1038/s41598-019-49470-w (PMC6737076; doi:10.1038/s41598-019-49470-w)
Supplement: Supplementary file 4 — Supplementary Dataset 4 [file 41598_2019_49470_MOESM4_ESM.xlsx]

## Sheet: Explanation
	TrueMass® Complex Lipid Panel
	Date:	2018-08-31
	Project Code:	UABI-02-18VWCLP+
	Client:	Changzhao Li
	Organization:	University of Alabama at Birmingham
	Quantitative Units:	nmol/g
	Worksheet	Sheet Name		Data Type
	2	OrigScale	:	Values are normalized in terms of raw area counts.
	3	ScaledImpData	:	Each biochemical in OrigScale is rescaled to set the median equal to 1. Then, missing values are imputed with the minimum.
	4	Pathway Heat Map	:	This is the heatmap associated with the statistical analysis of the data. Indicates ratios, p- and q-values for each comparison
				0.55	Green: indicates significant difference (p≤0.05) between the groups shown; GREEN indicates a ratio < 1
				0.76	Red: indicates significant difference (p≤0.05) between the groups shown; RED indicates a ratio > 1
				1.71	Light green: narrowly missed cutoff for significance; 0.05<p<0.10; light green indicates a ratio < 1
				1.32	Light red: narrowly missed cutoff for significance; 0.05<p<0.10; light red indicates a ratio > 1
				1.2	Non-colored text and cell: mean values are not significantly different for that comparison
					Blue: indicates indicates significant difference (p≤0.05)
					Light Blue: indicates p>0.05, p<0.10
	5	Box Plots - Biochem	:	Box plots are provided for each biochemical detected, sorted alphabetically by biochemical name.
	6	Box Plots - Pathway	:	This is the heat map associated with the statistical analysis of the data. Indicates ratios, p- and q-values for each comparison.
	7	Lipid Class Concentrations		Quantitative
	8	Lipid Class Compositions		Mole%
	9	Species Concentrations		Quantitative
	10	Species Compositions		Mole%
	11	Fatty Acid Concentrations		Quantitative
	12	Fatty Acid Compositions		Mole%
	13	Methods	:	Explanation of Metabolon's Complex Lipid Platform Sample Preparation and Data Acquisition Details and Dataset RSD
	Abbreviation	Name	Group
	CE	Cholesteryl ester	Neutral Lipids
	MAG	Monoacylglycerol
	TAG	Triacylglycerol
	DAG	Diacylglycerol
	FFA	Free fatty acid
	PC	Phosphatidylcholine	Phospholipids
	PE	Phosphatidylethanolamine
	PI	Phosphatidylinositol
	LPC	Lysophosphatidylcholine
	LPE	Lysophosphatidylethanolamine
	SM	Sphingomyelin	Sphingolipids
	CER	Ceramide
	HCER	Hexosylceramide
	LCER	Lactosylceramide
	DCER	Dihydroceramide
	Total	Total lipid in sample

## Sheet: OrigScale
							SAMPLE NAME	UABI-00658-01	UABI-00659-01	UABI-00660-01	UABI-00661-01	UABI-00662-01	UABI-00663-01	UABI-00664-01	UABI-00665-01	UABI-00666-01	UABI-00667-01	UABI-00668-01	UABI-00669-01	UABI-00670-01	UABI-00671-01	UABI-00672-01	UABI-00673-01	UABI-00674-01	UABI-00675-01	UABI-00676-01	UABI-00677-01	UABI-00678-01	UABI-00679-01	UABI-00680-01	UABI-00681-01	UABI-00682-01	UABI-00683-01	UABI-00684-01	UABI-00685-01	UABI-00686-01	UABI-00687-01	UABI-00688-01	UABI-00689-01	UABI-00690-01	UABI-00691-01
							PARENT SAMPLE ID	5381393	5381394	5381395	5381396	5381397	5381398	5381399	5381400	5381401	5381402	5381403	5381404	5381405	5381406	5381407	5381408	5381409	5381410	5381411	5381412	5381413	5381414	5381415	5381416	5381417	5381418	5381419	5381420	5381421	5381422	5381423	5381424	5381425	5381426
							CLIENT IDENTIFIER	ONN1a	ONN1b	ONN3a	ONN3b	ONN4a	ONN4b	ONN5a	OPNN1a	OPNN1b	OPNN2a	OPNN2b	OPNN3a	OPNN3b	OPNN4	OPNB1	OPNB2	OPNB3	OPNB4	OPNB5	OPNB6	OPNB7	OPDB1a	OPDB1b	OPDB2a	OPDB2b	OPDB3a	OPDB3b	OPDB4	OPSB1a	OPSB1b	OPSB2a	OPSB2b	OPSB3a	OPSB3b
							GENOTYPE	ODC	ODC	ODC	ODC	ODC	ODC	ODC	PTC ODC	PTC ODC	PTC ODC	PTC ODC	PTC ODC	PTC ODC	PTC ODC	PTC ODC	PTC ODC	PTC ODC	PTC ODC	PTC ODC	PTC ODC	PTC ODC	PTC ODC	PTC ODC	PTC ODC	PTC ODC	PTC ODC	PTC ODC	PTC ODC	PTC ODC	PTC ODC	PTC ODC	PTC ODC	PTC ODC	PTC ODC
							TREATMENT	None	None	None	None	None	None	None	None	None	None	None	None	None	None	UVB	UVB	UVB	UVB	UVB	UVB	UVB	UVBplusDFMO	UVBplusDFMO	UVBplusDFMO	UVBplusDFMO	UVBplusDFMO	UVBplusDFMO	UVBplusDFMO	UVBplussulindac	UVBplussulindac	UVBplussulindac	UVBplussulindac	UVBplussulindac	UVBplussulindac
							TX	Ctrl	Ctrl	Ctrl	Ctrl	Ctrl	Ctrl	Ctrl	Ctrl	Ctrl	Ctrl	Ctrl	Ctrl	Ctrl	Ctrl	UVB	UVB	UVB	UVB	UVB	UVB	UVB	UVB DFMO	UVB DFMO	UVB DFMO	UVB DFMO	UVB DFMO	UVB DFMO	UVB DFMO	UVB sulindac	UVB sulindac	UVB sulindac	UVB sulindac	UVB sulindac	UVB sulindac
							CONTROL	F	F	F	F	F	F	F	F	F	F	F	F	F	F	F	F	F	F	F	F	F	F	F	F	F	F	F	F	F	F	F	F	F	F
							AMOUNT	more than 50mg	more than 50mg	more than 50mg	more than 50mg	more than 50mg	more than 50mg	more than 50mg	more than 50mg	more than 50mg	more than 50mg	more than 50mg	more than 50mg	more than 50mg	more than 50mg	more than 50mg	more than 50mg	more than 50mg	more than 50mg	more than 50mg	more than 50mg	more than 50mg	more than 50mg	more than 50mg	more than 50mg	more than 50mg	more than 50mg	more than 50mg	more than 50mg	more than 50mg	more than 50mg	more than 50mg	more than 50mg	more than 50mg	more than 50mg
							AMOUNT EXTRACTED CLP	8	8	8	8	8	8	8	8	8	8	8	8	8	8	8	8	8	8	8	8	8	8	8	8	8	8	8	8	8	8	8	8	8	8
							CLP IS LOT	LIS-PMC-062218	LIS-PMC-062218	LIS-PMC-062218	LIS-PMC-062218	LIS-PMC-062218	LIS-PMC-062218	LIS-PMC-062218	LIS-PMC-062218	LIS-PMC-062218	LIS-PMC-062218	LIS-PMC-062218	LIS-PMC-062218	LIS-PMC-062218	LIS-PMC-062218	LIS-PMC-062218	LIS-PMC-062218	LIS-PMC-062218	LIS-PMC-062218	LIS-PMC-062218	LIS-PMC-062218	LIS-PMC-062218	LIS-PMC-062218	LIS-PMC-062218	LIS-PMC-062218	LIS-PMC-062218	LIS-PMC-062218	LIS-PMC-062218	LIS-PMC-062218	LIS-PMC-062218	LIS-PMC-062218	LIS-PMC-062218	LIS-PMC-062218	LIS-PMC-062218	LIS-PMC-062218
							GROUP NAME	Control-ODC C57BL6	Control-ODC C57BL6	Control-ODC C57BL6	Control-ODC C57BL6	Control-ODC C57BL6	Control-ODC C57BL6	Control-ODC C57BL6	Control-ODC ptcplus - C57BL6	Control-ODC ptcplus - C57BL6	Control-ODC ptcplus - C57BL6	Control-ODC ptcplus - C57BL6	Control-ODC ptcplus - C57BL6	Control-ODC ptcplus - C57BL6	Control-ODC ptcplus - C57BL6	UVB-ODC ptcplus - C57BL6	UVB-ODC ptcplus - C57BL6	UVB-ODC ptcplus - C57BL6	UVB-ODC ptcplus - C57BL6	UVB-ODC ptcplus - C57BL6	UVB-ODC ptcplus - C57BL6	UVB-ODC ptcplus - C57BL6	UVBplusDFMO-OCD ptcplus - C57BL6	UVBplusDFMO-OCD ptcplus - C57BL6	UVBplusDFMO-OCD ptcplus - C57BL6	UVBplusDFMO-OCD ptcplus - C57BL6	UVBplusDFMO-OCD ptcplus - C57BL6	UVBplusDFMO-OCD ptcplus - C57BL6	UVBplusDFMO-OCD ptcplus - C57BL6	UVBplusSulindac-ODC ptcplus - C57BL6	UVBplusSulindac-ODC ptcplus - C57BL6	UVBplusSulindac-ODC ptcplus - C57BL6	UVBplusSulindac-ODC ptcplus - C57BL6	UVBplusSulindac-ODC ptcplus - C57BL6	UVBplusSulindac-ODC ptcplus - C57BL6
							GROUP NAME2	Ctrl ODC	Ctrl ODC	Ctrl ODC	Ctrl ODC	Ctrl ODC	Ctrl ODC	Ctrl ODC	Ctrl PTC ODC	Ctrl PTC ODC	Ctrl PTC ODC	Ctrl PTC ODC	Ctrl PTC ODC	Ctrl PTC ODC	Ctrl PTC ODC	UVB	UVB	UVB	UVB	UVB	UVB	UVB	UVB DFMO	UVB DFMO	UVB DFMO	UVB DFMO	UVB DFMO	UVB DFMO	UVB DFMO	UVB sulindac	UVB sulindac	UVB sulindac	UVB sulindac	UVB sulindac	UVB sulindac
							GROUP NUMBER	1	1	1	1	1	1	1	2	2	2	2	2	2	2	3	3	3	3	3	3	3	4	4	4	4	4	4	4	5	5	5	5	5	5
PATHWAY SORTORDER	BIOCHEMICAL	SUPER PATHWAY	SUB PATHWAY	COMP ID	PLATFORM	CHEMICAL ID	Group	5434002	5433981	5433971	5433983	5433978	5434005	5433969	5433989	5433994	5433982	5433993	5433992	5433977	5433995	5433970	5433974	5433986	5433985	5433968	5433980	5433979	5433990	5433996	5433998	5434000	5434003	5433991	5433973	5433999	5434001	5433972	5433984	5433975	5433988
7747	CE(12:0)	Cholesterol Ester	CE Ester	54493	DMS-MS	100010641		1.966	2.2929	2.1321	1.8218	3.2564	2.1863	1.9213	3.4465	5.1727	3.6993	4.0165	2.2118	1.7912	3.9354	2.622	2.1928	5.0469	9.0019	5.7314	2.225	2.5344	6.7531	5.6671	1.6259	2.2045	5.0311	5.2635	3.3367	2.4383	2.7757	2.3523	2.7214	3.0834	4.2379
7748	CE(14:0)	Cholesterol Ester	CE Ester	53452	DMS-MS	100009600		6.6108	9.2118	8.7958	7.4449	10.9345	9.1476	11.443	11.854	16.7629	22.161	15.2688	13.407	8.1082	22.6796	13.4434	8.1302	15.8026	21.4123	15.4852	8.4813	8.2071	75.3952	36.5364	9.2865	11.5039	18.3628	15.4349	12.7103	12.6927	9.8182	11.1811	13.1867	13.428	14.1001
7749	CE(14:1)	Cholesterol Ester	CE Ester	53453	DMS-MS	100009601		6.0108	9.897	11.9807	9.1527	14.1489	14.407	10.6461	11.6088	15.0111	9.0427	8.771	14.8073	3.4331	13.0481	11.5478	13.9036	15.2257	32.3269	14.2751	9.8959	9.8582	17.0575	13.3493	6.5206	7.3824	13.5115	12.7085	9.3489	13.7972	10.1023	12.6101	14.9757	15.2107	17.656
7750	CE(15:0)	Cholesterol Ester	CE Ester	53454	DMS-MS	100009602		18.2887	26.8957	18.2534	15.3303	30.6963	25.9247	25.1634	30.1918	34.8161	39.7239	33.7151	25.8496	19.2157	37.1968	28.8569	11.4377	37.176	44.4603	34.7169	18.7771	15.6515	79.0218	52.8752	16.8673	16.8366	41.6761	39.5712	29.0551	23.3311	22.2683	24.1791	27.413	28.0706	33.6828
7751	CE(16:0)	Cholesterol Ester	CE Ester	54315	DMS-MS	100010463		50.9023	76.5587	100.203	80.5506	105.777	92.3193	122.127	105.819	140.566	247.281	185.512	140.024	104.401	227.291	164.268	69.4858	122.27	128.291	135.108	95.9953	87.259	618.266	345.765	95.3486	112.686	157.886	120.219	109.095	145.632	93.0886	108.817	127.978	142.062	143.947
7752	CE(16:1)	Cholesterol Ester	CE Ester	54316	DMS-MS	100010464		24.1277	26.1731	31.7579	27.863	38.8796	35.5881	33.6052	36.7879	41.6883	86.1901	62.5635	34.9392	49.4665	56.9127	50.8337	31.1001	20.0036	42.6261	22.4894	28.9748	25.8164	101.192	62.3007	30.8371	33.1713	32.3254	32.1	27.6705	44.0339	40.2179	39.8757	41.9739	44.8582	41.173
7753	CE(17:0)	Cholesterol Ester	CE Ester	54122	DMS-MS	100010270		12.5587	20.4206	24.567	21.2634	31.9734	27.7931	26.4462	29.7088	36.6431	53.6567	42.9016	37.6946	23.8412	43.9793	39.6931	16.6174	44.6223	36.7967	41.6182	27.1023	23.6917	60.9164	49.5002	24.0591	24.7931	42.7007	35.5406	28.1311	35.8568	21.8371	26.4335	31.3025	36.0794	37.3063
7754	CE(18:0)	Cholesterol Ester	CE Ester	54123	DMS-MS	100010271		62.0399	99.884	147.835	128.967	142.412	127.489	128.976	149.927	181.88	194.238	168.67	221.241	94.966	219.906	163.231	125.968	238.114	158.339	207.999	147.482	135.326	324.452	220.743	134.549	145.809	201.519	162.244	146.292	200.361	125.22	136.435	158.72	232.32	201.703
7755	CE(18:1)	Cholesterol Ester	CE Ester	54494	DMS-MS	100010642		140.644	178.197	238.076	206.215	252.687	237.048	257.324	226.965	295.578	611.469	496.386	242.52	327.548	428.664	318.172	180.96	236.921	233.168	261.378	231.804	203.784	792.722	521.265	232.755	247.306	286.576	274.724	235.263	336.396	250.643	257.933	291.943	296.19	282.397
7756	CE(18:2)	Cholesterol Ester	CE Ester	53968	DMS-MS	100010116		100.112	82.0261	115.688	109.781	127.221	124.11	139.815	178.932	152.464	223.205	186.635	148.723	136.864	193.13	154.419	60.2635	84.815	117.898	100.405	108.797	103.189	417.253	273.322	141.098	131.963	145.154	181.496	133.997	161.855	200.936	157.103	166.237	192.015	152.69
7757	CE(18:3)	Cholesterol Ester	CE Ester	53969	DMS-MS	100010117		1.1236	0.9956	1.2446	0.9309	1.4459	1.4889	1.9195	2.1594	2.0378	4.7465	3.4716	1.5901	1.7058	4.08	2.466	0.7276	0.9051	1.5879	1.5509	1.3459	1.3864	16.5426	10.1929	2.4292	2.7846	2.6608	2.98	2.5161	1.6624	2.6472	1.9168	2.0912	2.0279	1.5314
7758	CE(18:4)	Cholesterol Ester	CE Ester	53623	DMS-MS	100009771		0.2568	0.3494	0.3547	0.2871	0.3135	0.3175	0.3585	0.3713	0.3262	0.6501	0.4395	0.4274	0.1492	0.6062	0.4487	0.2252	0.4622	0.5896	0.5242	0.2812	0.4038	1.4563	1.0191	0.3548	0.407	0.8454	0.4827	0.4931	0.5719	0.3064	0.3534	0.4584	0.4085	0.4008
7759	CE(20:0)	Cholesterol Ester	CE Ester	54317	DMS-MS	100010465		413.425	787.668	1006.61	823.012	817.276	805.079	788.864	974.88	1350.01	1055.55	907.687	2017.52	515.77	1257.79	1120.76	1005.42	2051.81	1323.31	1954.98	1055.78	899.452	1500.71	1400.94	1026.47	1093.83	1639.99	1334.65	1128.55	1620.19	812.825	1045.5	1244.76	1841.85	1518.5
7760	CE(20:1)	Cholesterol Ester	CE Ester	54318	DMS-MS	100010466		119.88	198.643	202.548	156.344	224.776	212.912	201.18	232.238	334.47	382.928	352.873	347.3	209.209	308.78	272.578	220.955	419.026	340.224	448.524	195.908	183.69	321.788	303.817	168.845	178.304	310.467	279.8	209.913	272.151	159.474	205.327	234.389	277.306	254.108
7761	CE(20:2)	Cholesterol Ester	CE Ester	53624	DMS-MS	100009772		13.8261	18.7296	15.3689	13.5358	19.3513	17.8472	21.0416	27.1151	31.8881	28.9608	30.6098	33.8258	15.6032	28.3516	28.7139	15.0537	35.9599	37.7493	40.2367	20.0697	19.1391	56.4705	37.7295	13.3204	15.1641	26.756	24.8221	17.4888	23.8591	15.6618	17.0811	21.4909	25.7867	23.4876
7762	CE(20:3)	Cholesterol Ester	CE Ester	54319	DMS-MS	100010467		4.7998	5.9209	6.2127	4.9982	6.7823	6.7166	8.335	7.9089	7.0335	8.7972	7.0901	7.0297	3.6116	9.4904	7.9699	4.7582	7.5885	11.1049	8.0137	5.8361	5.5208	55.851	23.6022	7.4106	9.6475	11.9944	11.8965	9.5177	8.1005	7.458	6.9044	8.2557	8.8249	7.9112
7763	CE(20:4)	Cholesterol Ester	CE Ester	54495	DMS-MS	100010643		6.4198	5.3272	8.7768	6.4475	10.6324	9.3413	12.5084	10.4458	9.8067	15.6715	10.4772	9.6416	5.4314	23.312	8.9315	4.0714	5.1581	6.4838	5.0735	6.959	6.5474	84.9822	37.1701	22.9131	24.1222	15.6966	18.5509	17.4069	15.4292	19.0417	12.6097	13.3354	16.4112	12.3139
7764	CE(20:5)	Cholesterol Ester	CE Ester	53795	DMS-MS	100009943		0.8368	0.65	1.1155	1.0276	1.5	1.44	1.8162	1.1872	1.3171	2.908	1.259	1.3304	0.6293	4.3923	0.6808	0.5457	0.7133	1.0715	0.8335	1.4692	1.279	15.946	12.0299	4.8154	5.6414	2.9833	3.838	3.9293	1.6655	1.5594	1.7789	1.3043	1.7753	1.2585
7765	CE(22:0)	Cholesterol Ester	CE Ester	53625	DMS-MS	100009773		437.031	781.402	1175.39	993.294	883.498	795.075	842.677	952.654	1330.55	996.305	1039.72	2154.15	488.902	1322.43	1272.56	1032.17	2102.2	1401.97	2148.54	1167.75	984.629	1602.61	1410.15	1110.47	936.439	1536.9	1353.34	1086.5	1865.29	967.67	1042.58	1398.11	2277.06	1714.03
7766	CE(22:1)	Cholesterol Ester	CE Ester	53796	DMS-MS	100009944		629.589	987.823	807.259	671.576	995.434	887.612	851.909	825.043	1082	841.049	855.086	1342.54	444.593	759.067	1036.72	920.267	1732.38	1586.21	1963.69	741.949	703.785	1123.49	1200.01	684.447	694.843	1302.29	1205.17	902.993	1177.76	780.962	953.461	1023.98	1310.65	1168.7
7767	CE(22:2)	Cholesterol Ester	CE Ester	53269	DMS-MS	100009417		20.1828	29.2447	24.8787	20.6293	27.7964	23.993	27.8774	34.5603	45.052	31.2582	37.3094	61.7292	16.9313	28.3044	41.6927	27.3591	62.0332	61.5349	77.029	31.5356	29.3339	40.1292	42.6818	21.0322	22.0128	42.3407	42.3294	30.4457	34.9638	21.9974	27.3801	31.843	37.8785	37.8404
7768	CE(22:4)	Cholesterol Ester	CE Ester	54124	DMS-MS	100010272		0.6761	0.7994	0.7376	0.642	1.3104	1.0838	1.9554	1.3653	1.3489	2.868	1.5933	1.5494	0.9052	4.7791	1.681	0.6237	0.8176	0.9166	1.1109	0.6713	0.7259	36.4014	14.1988	2.8594	3.1443	2.4977	1.925	2.2986	1.6134	1.5374	1.0805	1.4845	1.4377	1.064
7769	CE(22:5)	Cholesterol Ester	CE Ester	53797	DMS-MS	100009945		1.1386	1.1493	1.5158	1.1331	2.1202	1.749	3.1559	2.3636	2.8156	7.0954	3.212	3.3412	1.8049	10.8542	2.2842	0.8255	1.4073	1.82	1.5354	1.2467	1.1184	50.2078	29.6062	8.3674	9.267	5.4048	5.4265	6.94	3.2414	2.6732	2.0522	2.3499	2.5008	2.0503
7770	CE(22:6)	Cholesterol Ester	CE Ester	53970	DMS-MS	100010118		10.8048	15.8838	12.9601	11.4165	16.5835	15.103	16.4633	18.3095	23.3244	27.8413	17.3967	27.0643	8.6228	29.2941	16.6435	10.7567	23.4344	27.3947	25.9773	15.3411	15.052	117.195	71.0405	25.1071	28.2712	30.1844	37.6107	29.2497	24.348	17.982	17.1794	18.2629	26.8868	19.9467
7771	CE(24:0)	Cholesterol Ester	CE Ester	54125	DMS-MS	100010273		73.9357	141.572	157.662	132.855	155.142	143.183	148.291	153.62	210.883	173.606	171.145	388.875	65.8549	213.512	197.503	138.097	316.644	247.431	356.24	179.076	152.002	291.326	228.155	189.59	156.303	256.653	250.764	187.082	325.2	175.11	159.098	231.661	418.897	301.712
7772	CE(24:1)	Cholesterol Ester	CE Ester	54126	DMS-MS	100010274		228.015	358.295	315.881	252.881	339.851	309.337	314.487	312.637	411.623	297.657	298.969	610.602	152.871	308.761	391.624	337.375	575.804	612.644	642.307	285.117	260.329	521.689	472.633	298.051	290.726	496.533	486.406	374.067	489.009	299.254	351.157	385.205	551.301	446.384
7773	CER(14:0)	Sphingolipids	Ceramide	54496	DMS-MS	100010644		0.9866	1.0364	0.8192	0.7338	0.9604	0.9294	0.8681	1.0562	0.952	1.2206	1.2519	0.8467	1.0536	1.2056	1.1917	0.5039	0.8126	1.0343	0.8411	0.7579	0.7494	0.8847	0.7658	0.7316	0.5901	0.7856	1.1703	0.7885	1.1119	1.2032	0.9308	0.8978	1.1943	1.1242
7774	CER(16:0)	Sphingolipids	Ceramide	53971	DMS-MS	100010119		63.4975	93.6821	90.5019	82.3804	102.42	98.0322	108.032	106.339	110.417	110.024	88.6252	139.45	62.9155	129.701	103.276	78.4221	104.641	103.959	101.944	73.539	51.343	155.211	153.816	106.364	99.6213	119.022	179.091	136.587	113.841	110.881	95.1251	112.28	131.004	140.043
7775	CER(18:0)	Sphingolipids	Ceramide	54320	DMS-MS	100010468		26.4884	34.4533	36.4048	35.5787	40.035	37.3879	38.2051	41.3431	42.412	38.3429	33.2452	43.1602	26.0602	34.6069	33.7261	20.8214	42.0471	37.5898	32.0398	35.06	26.4978	38.5324	44.5385	26.5861	22.4854	38.5619	49.7704	31.1612	36.174	31.3298	30.7024	37.5316	44.8257	46.3592
7777	CER(18:1)	Sphingolipids	Ceramide	53626	DMS-MS	100009774		13.9144	11.3032	12.4357	13.1355	12.5943	11.9777	15.1826	14.3338	13.9113	16.9677	15.8141	15.6902	14.8894	12.267	15.798	7.7872	11.3016	13.8814	11.1108	8.8183	7.1664	3.4735	4.4574	5.0268	3.8225	4.1834	7.805	4.4289	11.8297	15.9122	12.2507	16.6297	17.5897	16.062
7778	CER(20:0)	Sphingolipids	Ceramide	54321	DMS-MS	100010469		54.6278	77.1007	76.3587	70.9424	66.4711	61.4601	74.9651	83.2238	79.8799	73.7908	62.3279	96.3182	45.5951	69.9849	78.27	91.7306	131.906	105.676	95.2629	76.9408	67.893	106.813	102.576	60.7772	54.998	75.9129	110.646	81.7084	81.7086	83.2367	83.3565	105.347	137.648	142.459
7779	CER(20:1)	Sphingolipids	Ceramide	53972	DMS-MS	100010120		10.9009	13.595	9.9189	9.6939	10.8406	10.1236	9.9199	15.9373	16.5911	13.9389	14.085	18.4721	10.1838	11.4365	13.9527	11.7694	15.5399	14.2187	13.7622	9.1464	8.8565	5.6521	7.4969	5.6031	4.5164	4.8274	8.9649	7.5884	12.6344	14.3779	13.5174	15.4847	19.5261	18.6493
7780	CER(22:0)	Sphingolipids	Ceramide	53627	DMS-MS	100009775		109.42	162.158	133.768	112.665	131.659	123.195	142.084	160.815	139.855	136.18	99.6254	215.101	77.9063	131.972	135.86	146.155	187.249	179.549	163.003	144.062	126.886	187.433	215.941	126.667	107.683	146.204	296.729	192.424	198.991	156.011	152.108	219.541	236.138	293.236
7781	CER(22:1)	Sphingolipids	Ceramide	54127	DMS-MS	100010275		20.4809	23.9917	16.8326	18.0384	24.0845	18.8199	18.9848	22.9373	23.6529	23.4454	20.4439	30.0545	14.6778	22.3651	23.3568	19.9781	30.5087	22.6849	22.3913	18.6321	13.2649	16.1585	17.4745	12.9299	11.1355	14.3698	32.5414	17.7292	30.7047	27.4489	25.6091	29.7081	34.9868	36.803
7782	CER(24:0)	Sphingolipids	Ceramide	54322	DMS-MS	100010470		108.732	120.635	139.407	118.779	149.95	121.978	152.43	138.124	138.177	128.986	97.859	173.96	98.6151	136.345	136.203	91.951	106.391	91.5267	107.764	129.781	113.304	189.117	173.156	115.585	113.3	138.024	243.493	136.893	112.573	148.482	134.462	139.338	172.323	182.06
7783	CER(24:1)	Sphingolipids	Ceramide	53628	DMS-MS	100009776		34.0314	35.713	39.6452	36.008	45.0342	41.0196	44.5405	37.274	31.9322	37.2279	29.6383	55.2833	32.7173	44.6843	41.6237	21.9245	30.4666	26.4268	33.1143	26.661	26.6068	39.3134	41.8204	37.5422	29.4197	33.7863	68.285	38.5838	36.4559	51.0568	42.4843	35.7187	51.3849	42.2409
7784	CER(26:0)	Sphingolipids	Ceramide	54497	DMS-MS	100010645		17.0814	20.324	25.7745	21.8411	23.6138	21.8787	23.3045	28.2971	21.6857	31.698	23.849	38.569	23.1381	28.4267	29.1909	19.3457	15.4514	16.5039	22.8606	27.2392	24.8512	27.189	26.7764	22.8419	18.9354	20.6868	33.759	23.9439	25.8378	26.6854	25.0448	24.6461	32.4261	26.0768
7785	CER(26:1)	Sphingolipids	Ceramide	53798	DMS-MS	100009946		9.9544	10.0867	10.5786	10.9507	11.452	10.7702	11.2025	12.5072	10.8094	14.1427	12.3612	15.4227	12.3662	11.3676	14.3142	6.4142	8.4719	7.1453	10.8847	8.4802	9.1147	10.71	12.1338	8.9309	7.3908	10.2627	19.99	9.6784	10.2969	12.8756	11.6524	8.981	12.1793	10.7984
7840	DAG(12:0/16:0)	Diacylglycerol	DAG Ester	53629	DMS-MS	100009777			0.1956	0.2147	0.1334			0.198	0.2515							0.1911	0.2397			0.2861											0.3516	0.1842
7842	DAG(12:0/18:0)	Diacylglycerol	DAG Ester	53973	DMS-MS	100010121		0.3506	0.307	0.5724	0.3817	0.5601	0.4079	0.4136	0.3116		0.5392	0.5947	1.0904	0.1928	0.4395	0.4125	0.3491	0.3905	0.8169	0.705	0.3976	0.585	0.6742			0.4173		0.6126		0.7806	0.6415	0.5372	0.5133		0.8336
7843	DAG(12:0/18:1)	Diacylglycerol	DAG Ester	53799	DMS-MS	100009947		0.29	0.3521	0.4891	0.3521	0.5659	0.4254	0.5146	0.585	0.4867	0.6537	0.4495	0.9121	0.2694	0.7247	0.4466	0.4746	0.5059	0.8221	0.7269	0.4491	0.6868	1.0504	1.0857	0.9004	1.0047	1.0509	0.9924	1.0784	0.6678	0.5467	0.51	0.6278	0.7787	0.8573
7844	DAG(12:0/18:2)	Diacylglycerol	DAG Ester	53455	DMS-MS	100009603		1.3293	1.9151	3.666	2.7142	3.1877	3.6149	3.2201	3.461	4.6087	5.8697	4.5048	8.845	2.1266	8.0959	4.6211	1.9943	3.5314	6.9849	2.3018	4.5099	3.5225	16.3229	17.1883	10.5283	14.4772	14.87	13.9237	11.4436	8.4017	5.126	4.9277	6.8549	7.8366	5.7397
7847	DAG(14:0/14:0)	Diacylglycerol	DAG Ester	53270	DMS-MS	100009418		0.2662	0.215	0.3089	0.2296	0.2425	0.2159	0.2214	0.2169	0.2387	0.1287	0.1741		0.1207	0.1979	0.1509	0.1533		0.1884	0.1752	0.2154	0.3597	0.1645	0.1326			0.1804	0.19	0.2073	0.3008	0.3829	0.2319	0.3036	0.2622	0.2803
7849	DAG(14:0/16:0)	Diacylglycerol	DAG Ester	54323	DMS-MS	100010471		2.5241	2.6492	3.4571	3.2057	4.4596	2.7208	3.0703	3.0664	3.6686	1.6106	3.4359	3.0039	0.7896	1.8997	3.3518	2.1084	1.7466	2.4236	2.3427	3.0255	4.2624	3.9726	1.5063	2.1666	1.7685	1.5361	2.1009	1.5524	5.3864	4.285	4.2299	4.2141	6.1749	6.0038
7850	DAG(14:0/16:1)	Diacylglycerol	DAG Ester	54498	DMS-MS	100010646		0.7443	0.8913	1.131	0.8877	2.1799	0.9737	1.0354	1.1668	1.5936	0.6258	1.6679	1.1601	0.3394	0.8291	0.7384	1.1718	0.5257	0.7791	0.7648	1.5093	1.9758	3.2907	0.7739	0.7444	0.7273	0.5595	0.853	0.6243	1.281	1.1083	1.1899	1.0511	1.7822	1.6339
7853	DAG(14:0/18:1)	Diacylglycerol	DAG Ester	53800	DMS-MS	100009948		1.4014	1.5405	1.7769	1.4627	2.7219	1.5266	1.9273	1.2896	0.9161	0.9023	0.7689	1.2043	0.4755	0.9662	1.3956	0.7857	0.7913	1.4809	0.8578	1.495	2.879	1.7337	1.9814	1.9652	1.8538	1.5064	2.2267	1.5124	1.4354	1.703	1.7458	1.8906	2.4129	2.1305
7854	DAG(14:0/18:2)	Diacylglycerol	DAG Ester	54128	DMS-MS	100010276		1.6589	1.8068	2.1452	1.5776	2.8595	2.3229	2.0276	1.355	1.9727	1.6219	1.2978	2.5189	0.8834	1.6657	1.5606	1.1753	0.9562	1.7827	0.9243	2.4877	3.4977	3.8385	3.1354	3.0699	2.6002	2.5814	4.1745	2.0906	2.2471	2.1392	1.8611	2.2931	2.9541	2.6732
7855	DAG(14:0/18:3)	Diacylglycerol	DAG Ester	54324	DMS-MS	100010472		0.1963	0.318	0.1706	0.2129	0.267	0.2894	0.2766	0.1945	0.3423	0.2302	0.2682	0.396	0.1033	0.2559	0.3392	0.2867	0.3627	0.6076	0.3578	0.357	0.3625	0.4867	0.3403	0.3116	0.2496	0.3798	0.7375	0.4515	0.5352	0.2375	0.4504	0.5021	0.5798	0.6779
7857	DAG(14:0/20:0)	Diacylglycerol	DAG Ester	53974	DMS-MS	100010122		1.0413	1.0712	2.8483	3.557	5.7319	1.2676	1.1166	2.7494	11.0282	1.1143	7.6976	3.8651	0.6389	4.9074	1.3665	4.4021	0.9535	1.5582	1.2245	6.891	3.2725	21.1459	1.6867	1.8358	1.2769	1.3955	1.8475	1.2029	1.6762	3.6121	1.2225	1.3389	1.7131	1.8842
7858	DAG(14:0/20:4)	Diacylglycerol	DAG Ester	53975	DMS-MS	100010123		0.1301	0.1279	0.1972	0.1265	0.1082	0.1455	0.0904	0.1441	0.2243	0.1252			0.0498	0.116	0.1678	0.1364	0.1049	0.2502	0.1499	0.1536	0.1698	0.1669	0.1498	0.2012	0.1223	0.1704	0.158	0.124	0.2635	0.1791	0.1567	0.2283	0.2718
7859	DAG(14:0/22:6)	Diacylglycerol	DAG Ester	54499	DMS-MS	100010647		0.1372	0.1718	0.1808	0.1855	0.4051	0.154	0.1621	0.2154	0.5681	0.1049	0.6203	0.1988	0.0443	0.2056	0.124	0.4129		0.1002	0.1335	0.4633	0.4272	0.977	0.1633	0.159	0.1193	0.139	0.1918	0.1365	0.1645	0.2301	0.1292	0.1512	0.2241	0.2153
7860	DAG(14:1/16:0)	Diacylglycerol	DAG Ester	53456	DMS-MS	100009604		1.4282	1.9806	4.5177	3.4816	7.3752	1.5721	1.6916	4.5056	12.7551	1.6343	15.41	4.6643	0.7938	3.6264	2.1822	10.8919	1.949	1.7817	2.4047	9.1209	9.0634	30.458	1.2039	1.735	1.4039	1.3199	1.8371	1.5358	3.366	2.6131	2.906	2.8432	4.579	3.5508
7861	DAG(14:1/18:1)	Diacylglycerol	DAG Ester	54325	DMS-MS	100010473		0.4409	0.6096	0.7925	0.5637	1.4014	0.6188	0.6602	1.2476	1.1419	0.9387	1.038	1.2801	0.3909	0.9484	0.5887	0.9626	0.7069	0.6779	0.9198	0.992	1.0663	3.0119	1.2039	1.184	1.3701	1.2087	1.2097	1.1986	0.9312	0.9311	0.7447	0.7376	1.1845	1.1571
7867	DAG(15:0/18:1)	Diacylglycerol	DAG Ester	53457	DMS-MS	100009605		2.1843	2.599	3.8346	3.5827	4.8509	3.308	3.9941	2.7053	2.2997	1.8103	2.0582	2.9202	0.7924	2.8421	4.5268	1.397	1.7447	2.6382	1.7983	3.8598	4.055	2.3007	2.3039	3.2438	3.0582	1.883	2.481	2.5241	4.6061	4.0488	5.1941	5.0915	6.778	4.554
7868	DAG(15:0/18:2)	Diacylglycerol	DAG Ester	53976	DMS-MS	100010124		2.3615	2.1926	3.684	2.8312	4.0904	3.6149	2.7826	2.5932	3.2072	1.9535	2.424	3.0227	0.7691	2.7033	4.0824	1.4512	1.7241	3.0224	1.5131	3.9721	3.8022	2.0295	1.3297	2.1576	1.7271	1.6358	2.0103	1.4897	4.946	3.7222	3.7963	4.3219	5.0609	4.14
7873	DAG(16:0/16:0)	Diacylglycerol	DAG Ester	53977	DMS-MS	100010125		9.5047	11.1011	20.1891	15.3249	19.4895	15.4021	15.895	11.1514	10.6049	7.228	8.4995	13.1863	2.9647	9.3813	19.5023	5.9771	7.1865	11.3972	7.2441	12.9813	16.6219	5.2155	5.0849	10.7865	8.2837	5.0721	7.0457	6.3384	19.9517	17.4013	14.1978	16.8485	21.7922	19.3465
7874	DAG(16:0/16:1)	Diacylglycerol	DAG Ester	53978	DMS-MS	100010126		3.822	4.4167	6.7817	5.1259	10.1839	6.5272	6.7662	3.6459	2.8309	2.3886	2.2297	4.5043	1.1794	2.7019	5.5925	2.0406	1.722	3.9043	1.8672	5.5538	7.1754	2.7981	2.7518	4.9417	4.232	2.2668	2.7065	3.135	6.2051	5.89	7.3204	7.5953	9.5144	6.7441
7876	DAG(16:0/18:0)	Diacylglycerol	DAG Ester	54500	DMS-MS	100010648		19.3618	18.4159	30.4747	21.5946	30.7504	22.3302	23.7598	21.4653	21.0112	13.701	14.7419	20.0987	7.7389	14.9434	31.6714	10.9944	11.6232	17.5443	10.3	18.689	21.0004	9.5757	9.3617	19.3725	13.4912	10.5883	11.838	12.7848	28.3356	28.1252	21.6434	24.0142	35.1764	24.855
7877	DAG(16:0/18:1)	Diacylglycerol	DAG Ester	53630	DMS-MS	100009778		15.771	18.4458	33.7001	25.2698	37.6695	26.921	30.7556	17.1434	13.3818	10.6409	11.0541	21.6492	3.7931	13.9926	29.655	12.1871	10.7793	17.7997	11.8028	26.0865	34.9897	13.4511	12.5192	22.1227	18.6568	11.8791	15.7961	14.1327	31.1072	26.4045	33.2641	35.4507	47.4076	33.3132
7878	DAG(16:0/18:2)	Diacylglycerol	DAG Ester	53271	DMS-MS	100009419		15.6262	16.578	28.7811	20.4016	29.3208	25.3347	23.9637	17.0513	20.5437	12.3237	14.4296	22.4975	4.1312	15.6922	27.0376	10.6496	10.4241	21.3591	10.5456	25.5937	35.6605	13.5588	11.8113	19.2321	14.6995	11.8019	20.2419	11.8336	32.0639	25.376	28.3295	28.9404	39.1106	32.7005
7879	DAG(16:0/18:3)	Diacylglycerol	DAG Ester	53979	DMS-MS	100010127		0.2797	0.3299	0.3711	0.3	0.4352	0.3612	0.4754	0.3034	0.3273	0.3218	0.2939	0.4701	0.1536	0.2841	0.4102	0.228	0.2029	0.3526	0.3225	0.3744	0.806	0.4609	0.4034	0.4787	0.4878	0.3998	0.6131	0.4017	0.5613	0.3727	0.4402	0.5461	0.5628	0.4948
7882	DAG(16:0/20:3)	Diacylglycerol	DAG Ester	54501	DMS-MS	100010649		1.1498	1.3813	1.7737	1.464	1.4779	1.6972	1.7649	0.9906	0.9563	0.8644	0.9569	1.4722	0.3987	1.1429	1.7422	1.0029	0.9487	1.7006	0.8237	1.5425	1.8071	0.9597	0.785	1.2756	0.9327	0.9584	1.0893	0.9358	1.9769	1.8811	1.7649	2.0745	2.778	1.9502
7883	DAG(16:0/20:4)	Diacylglycerol	DAG Ester	53458	DMS-MS	100009606		1.7194	1.5615	2.8486	2.1242	2.117	2.246	2.2982	2.0386	1.9761	1.1463	1.1619	1.9792	0.3523	1.6098	2.8736	1.2065	1.12	2.0725	1.0449	2.4613	2.5395	0.5956	0.597	1.8403	1.0156	0.7812	0.896	0.932	3.4063	3.7027	3.0328	3.4765	4.4167	3.1431
7884	DAG(16:0/20:5)	Diacylglycerol	DAG Ester	54502	DMS-MS	100010650		0.2787	0.2527	0.3796	0.3604	0.3346	0.4247	0.3225	0.2661	0.2553	0.2031	0.2136	0.3116	0.0776	0.2407	0.2426	0.1852	0.2123	0.3253	0.2342	0.3392	0.551	0.2708	0.1464	0.1891	0.2069	0.1962		0.1805	0.4	0.3329	0.3353	0.4077	0.4749	0.4285
7885	DAG(16:0/22:5)	Diacylglycerol	DAG Ester	54326	DMS-MS	100010474		0.3943	0.4734	0.6314	0.4197	0.7706	0.5875	0.5443	0.4409	0.5391	0.3924	0.4148	0.6627	0.176	0.4092	0.4775	0.268	0.3373	0.5408	0.3156	0.5253	0.702	0.3765	0.4353	0.519	0.3999	0.3565	0.5729	0.3266	0.6485	0.7046	0.6496	0.685	0.8424	0.6967
7886	DAG(16:0/22:6)	Diacylglycerol	DAG Ester	53980	DMS-MS	100010128		1.1276	1.3792	1.4341	1.2484	1.8808	1.6952	1.9077	1.1246	1.3219	0.9545	0.8861	1.1662	0.3082	1.0213	1.1302	0.5707	0.6945	0.8878	0.62	1.1447	1.5193	1.1449	0.9689	1.1521	0.7409	0.8104	1.0848	0.8798	1.678	1.8813	1.5478	1.7491	1.8596	1.9206
7887	DAG(16:1/16:1)	Diacylglycerol	DAG Ester	53631	DMS-MS	100009779		1.2145	1.4436	1.2744	0.898	4.8734	2.2921	1.6998	0.7822	0.6505	0.7068	0.6328	0.86	0.3183	0.8425	0.8323	0.3794	0.2189	0.6875	0.2067	1.2378	1.8409	2.317	2.2376	1.9282	1.9503	1.5387	2.0299	1.8029	1.231	1.3786	1.4341	1.491	1.7932	1.4029
7888	DAG(16:1/18:0)	Diacylglycerol	DAG Ester	54129	DMS-MS	100010277		2.8196	2.9643	4.5548	3.7981	5.893	4.309	4.5662	3.4713	2.3093	2.0757	2.0316	3.1682	0.8822	2.4484	4.778	1.5257	1.6182	2.8501	1.7777	3.4875	3.5375	2.3193	2.4257	5.0034	3.3153	2.1269	3.0797	2.898	4.6243	4.9109	5.8633	5.8799	7.3538	5.1549
7889	DAG(16:1/18:1)	Diacylglycerol	DAG Ester	54130	DMS-MS	100010278		5.4347	5.9043	6.9035	4.8112	12.5914	7.667	7.4736	3.814	2.9073	3.1512	2.7029	5.1763	1.4066	3.8918	4.9581	2.8396	1.8095	3.7983	1.757	6.0001	9.6279	8.9845	10.1221	10.2576	9.8612	7.3204	8.345	9.1347	6.5639	6.6289	7.574	7.8435	9.2293	7.6529
7890	DAG(16:1/18:2)	Diacylglycerol	DAG Ester	53632	DMS-MS	100009780		4.0854	4.2715	4.8658	2.6369	7.2434	5.1959	4.3891	2.0292	2.4691	1.777	1.8698	2.5549	0.7907	2.0995	2.9787	1.8908	1.2279	2.9063	1.1812	4.1576	7.3353	5.2298	5.5115	5.6036	5.3845	4.1454	6.7798	4.6203	4.8111	4.1553	4.0499	4.2528	5.2616	4.9
7891	DAG(16:1/18:3)	Diacylglycerol	DAG Ester	53981	DMS-MS	100010129		0.1636	0.2365	0.1934	0.1769	0.3275	0.2481	0.1971	0.1723	0.2482	0.1814	0.154	0.3586	0.0712	0.1681	0.2032	0.1431	0.1681	0.2208	0.1185	0.2653	0.3598	0.3984	0.2047	0.301	0.2394	0.2647	0.356	0.2727		0.2237	0.1826	0.3039
7892	DAG(16:1/20:0)	Diacylglycerol	DAG Ester	54503	DMS-MS	100010651		2.9663	2.9283	3.9679	2.9201	5.29	4.9985	3.6651	3.6385	3.5701	3.7982	3.3801	4.0352	1.7722	3.942	4.7492	1.8342	2.2472	4.0207	2.2912	3.7866	3.3137	6.2278	4.4505	6.2663	5.0366	4.9545	6.1878	4.8042	6.5447	6.1397	4.6269	6.3578	6.8314	4.3824
7893	DAG(16:1/20:2)	Diacylglycerol	DAG Ester	54131	DMS-MS	100010279		1.3835	2.1371	4.6526	3.5145	3.3582	3.4065	3.8575	1.5519	2.4164	2.0144	1.7161	5.9662	0.8602	3.2169	2.7304	4.2386	2.6513	3.2321	2.5409	3.774	3.2535	5.1747	4.5886	4.4491	4.667	4.4726	4.2361	2.976	3.9544	2.3184	2.6106	3.2079	3.9852	3.3269
7894	DAG(16:1/20:4)	Diacylglycerol	DAG Ester	53272	DMS-MS	100009420		0.2529	0.3117	0.2601	0.2064	0.3781	0.3202	0.3066	0.2086	0.2111	0.1376		0.2162	0.0808	0.1682	0.2845	0.1282	0.1201	0.221	0.1497	0.229	0.2511	0.2187	0.1841	0.2402	0.1895	0.163	0.1893	0.1397	0.3364	0.3496	0.2833	0.3143	0.4413	0.3382
7895	DAG(16:1/22:6)	Diacylglycerol	DAG Ester	53459	DMS-MS	100009607		0.5203	0.5432	0.3052	0.2466	0.7572	0.5836	0.4608	0.3044	0.3382	0.2992	0.3635	0.3195	0.1227	0.3195	0.2537	0.1652	0.2295	0.3729	0.205	0.3503	0.3849	0.7988	0.6373	0.4351	0.3712	0.6429	0.7247	0.4714	0.4726	0.4418	0.3977	0.4269	0.5362	0.4377
7901	DAG(18:0/18:1)	Diacylglycerol	DAG Ester	54504	DMS-MS	100010652		13.9169	15.1053	25.224	22.0018	28.5066	20.7669	24.9674	15.9313	11.1488	9.1938	8.6351	22.8173	3.6874	11.8126	25.4682	9.0873	8.8725	12.0536	9.1432	17.2782	19.8767	10.1325	10.2941	22.1268	16.6913	10.7708	11.2565	12.4968	22.4174	22.7761	28.9685	30.2862	40.8709	28.198
7902	DAG(18:0/18:2)	Diacylglycerol	DAG Ester	53273	DMS-MS	100009421		16.7126	17.6272	30.1787	23.2663	31.3029	28.6662	24.2366	23.3224	21.9716	15.4183	17.2397	29.8887	4.871	19.1346	33.6524	11.1439	12.4343	18.1757	11.3735	21.9141	25.3019	9.2611	8.8612	23.8498	12.9882	10.5132	15.2468	12.7014	33.1141	33.2199	30.4585	33.3192	48.976	31.6057
7903	DAG(18:0/18:3)	Diacylglycerol	DAG Ester	53982	DMS-MS	100010130		0.3042	0.3697	0.4164	0.3754	0.3973	0.4744	0.4892	0.35	0.3915	0.2797	0.2449	0.594	0.1324	0.3233	0.4887	0.2724	0.2505	0.4173	0.2012	0.4592	0.5884	0.3783	0.3249	0.6264	0.3614	0.3886	0.4857	0.3723	0.6349	0.5172	0.3936	0.4959	0.6915	0.4839
7905	DAG(18:0/22:6)	Diacylglycerol	DAG Ester	53274	DMS-MS	100009422		1.649	1.8577	4.2016	4.5537	6.6376	2.38	2.3051	3.2984	11.9616	1.3755	8.1397	2.8309	0.5455	4.1829	1.6837	4.9376	1.0527	1.4387	1.0782	7.3776	4.9169	18.8574	0.7164	1.6577	0.9213	0.8335	1.0613	1.0873	2.0891	3.4042	2.0345	2.5987	3.1313	2.6766
7906	DAG(18:1/18:1)	Diacylglycerol	DAG Ester	53275	DMS-MS	100009423		10.8727	10.9174	15.1856	11.5346	20.1732	14.4217	15.9714	7.5423	6.1963	5.3051	4.427	10.4086	2.2604	6.5013	11.0239	8.531	4.8221	8.0706	5.1814	12.7661	21.2049	16.9929	19.0582	19.4134	19.0374	15.1843	18.9823	14.9106	14.9881	14.0267	16.3177	17.2217	22.0614	17.3593
7907	DAG(18:1/18:2)	Diacylglycerol	DAG Ester	53276	DMS-MS	100009424		15.7823	15.1736	18.1658	12.7855	22.9012	19.3748	17.9469	9.9858	11.4625	7.8811	7.9191	11.9612	2.8756	8.7344	13.6944	10.4715	6.5268	13.4304	6.5986	16.7155	30.0564	26.0937	25.3883	25.3804	20.973	23.879	36.9247	18.1193	19.3909	18.2153	17.3995	19.6419	24.5131	20.9713
7908	DAG(18:1/20:1)	Diacylglycerol	DAG Ester	53801	DMS-MS	100009949		4.4389	4.8986	5.1988	4.7401	8.8814	7.3303	6.7785	4.7771	3.8647	4.048	3.3121	6.5844	1.713	4.7089	5.4149	3.8318	3.3207	4.3941	3.4726	5.7698	5.8206	10.1929	11.7667	8.8269	9.3504	9.8957	9.2841	8.4603	6.4504	7.4999	7.9679	8.6501	11.8889	8.8696
7909	DAG(18:1/20:2)	Diacylglycerol	DAG Ester	54327	DMS-MS	100010475		3.6994	5.6287	10.1991	7.5723	5.7916	6.499	8.3101	4.0717	5.7598	3.971	3.3571	14.7752	1.515	6.6142	7.003	10.4657	6.0632	6.5841	5.7457	7.7838	6.8822	9.3759	10.0456	9.0583	9.5626	8.5941	8.2517	6.3279	7.9089	5.4134	5.7599	6.6923	9.6871	7.1906
7910	DAG(18:1/20:3)	Diacylglycerol	DAG Ester	53633	DMS-MS	100009781		1.2316	1.4846	1.8939	1.4342	1.4926	1.7277	2.121	1.0455	1.5276	0.8266	0.9249	2.4072	0.4142	1.2156	1.1845	1.499	1.139	1.746	1.0594	1.8016	1.6203	2.2487	1.8058	1.9811	1.861	1.9694	2.0916	1.816	1.6293	1.4603	1.5256	1.8956	2.1388	1.6301
7911	DAG(18:1/20:4)	Diacylglycerol	DAG Ester	53460	DMS-MS	100009608		1.2123	1.1866	1.3577	1.1066	1.3165	1.3922	1.3711	1.0336	0.9918	0.6607	0.8775	0.9647	0.2882	0.8312	1.6506	0.7713	0.6243	1.2026	0.6138	1.0178	1.273	0.7586	0.985	1.3814	1.1095	0.8114	1.0719	0.9023	1.7677	2.5993	1.7317	1.9389	2.4826	1.6735
7912	DAG(18:1/20:5)	Diacylglycerol	DAG Ester	53277	DMS-MS	100009425		0.2255	0.2766	0.2769	0.2294	0.337	0.2886	0.2388	0.311	0.2091	0.1807	0.2232		0.066	0.2069	0.1883	0.3767	0.1896	0.2817	0.2108	0.2895	0.2175	0.2167	0.2644	0.29	0.2154	0.1878	0.2462	0.2	0.3624	0.2794	0.2012	0.2801	0.4083	0.3524
7913	DAG(18:1/22:4)	Diacylglycerol	DAG Ester	53278	DMS-MS	100009426		0.3264	0.2889	0.3406	0.2716	0.4309	0.3525	0.3557	0.2718	0.309	0.2648	0.2326	0.379	0.1272	0.273	0.2264	0.4401	0.2604	0.2977	0.255	0.5146	0.4651	0.2425	0.2149	0.3243	0.3933	0.2913	0.3182	0.1801	0.4268	0.4709	0.2417	0.278	0.427	0.3166
7914	DAG(18:1/22:5)	Diacylglycerol	DAG Ester	53802	DMS-MS	100009950		0.2741	0.2868	0.2499	0.1903	0.4195	0.3016	0.2745	0.2002	0.2915	0.1951	0.2014	0.3495	0.0811	0.2171	0.2028	0.183	0.1512	0.1883	0.1655	0.2582	0.2464	0.4763	0.3514	0.2687	0.3118	0.2421	0.372	0.1679	0.2863	0.2962	0.2426	0.362	0.2627	0.3337
7915	DAG(18:1/22:6)	Diacylglycerol	DAG Ester	53461	DMS-MS	100009609		1.003	1.0274	0.6679	0.6397	1.4613	1.0617	1.052	0.6456	0.8445	0.4225	0.5841	0.5911	0.1766	0.5429	0.5584	0.4837	0.3578	0.5301	0.4185	0.6878	0.8526	1.1654	0.8883	0.715	0.6753	0.7911	0.774	0.7802	0.8614	1.1687	0.8916	0.8954	0.9445	0.8144
7917	DAG(18:2/18:3)	Diacylglycerol	DAG Ester	53279	DMS-MS	100009427		0.2192	0.2699	0.2193	0.1257	0.2877	0.2611	0.1953	0.1932	0.2206	0.2037		0.3719	0.081	0.2359	0.1997	0.1239	0.1731	0.2271	0.2288	0.262	0.5215	0.5149	0.3889	0.4542	0.4088	0.4032	0.6052	0.3788	0.3194	0.2295	0.2328	0.357	0.3431	0.3153
7918	DAG(18:2/20:3)	Diacylglycerol	DAG Ester	54132	DMS-MS	100010280		0.3631	0.3418	0.3641	0.3377	0.4436	0.5701	0.3872	0.3889	0.4136	0.2767	0.251	0.8213	0.1224	0.376	0.4236	0.2998	0.2644	0.494	0.2754	0.3721	0.5159	0.5254	0.4496	0.3874	0.3952	0.4704	0.6581	0.4289	0.5571	0.4893	0.5031	0.7124	0.6272	0.5439
7919	DAG(18:2/20:4)	Diacylglycerol	DAG Ester	53462	DMS-MS	100009610		0.4024	0.4009	0.3344	0.2586	0.5024	0.4738	0.4072	0.4211	0.3763	0.2347	0.2821	0.3871	0.0814	0.2953	0.5705	0.1786	0.2374	0.3202	0.1893	0.3178	0.4695	0.4006	0.5194	0.5526	0.3581	0.3151	0.4232	0.3364	0.5847	0.7753	0.5313	0.6141	0.8308	0.5476
7920	DAG(18:2/20:5)	Diacylglycerol	DAG Ester	54505	DMS-MS	100010653		0.1472	0.1499	0.1543		0.1885	0.211	0.1143	0.1427	0.1663	0.1377				0.1456	0.1339				0.1655	0.1712	0.2013	0.2643	0.1884		0.1623		0.3027		0.295	0.1875	0.177	0.1941	0.234
7921	DAG(18:2/22:4)	Diacylglycerol	DAG Ester	54133	DMS-MS	100010281		0.1682	0.1558	0.1858	0.106	0.2331	0.2037	0.1619	0.1234	0.1761	0.1151	0.1019	0.1684	0.0692	0.1638	0.1546	0.2222				0.3346	0.2926	0.1636	0.126	0.1952	0.243	0.1295		0.1346		0.2325	0.1209	0.1907	0.2163	0.1825
7922	DAG(18:2/22:5)	Diacylglycerol	DAG Ester	53463	DMS-MS	100009611		0.1309	0.1379		0.111	0.1781	0.1773	0.143	0.1591		0.1369			0.0619		0.1452		0.1604		0.1093	0.1483	0.1825	0.2783	0.2438	0.3032	0.2048	0.1623	0.2959	0.1481		0.1992	0.1765	0.1886		0.2377
7923	DAG(18:2/22:6)	Diacylglycerol	DAG Ester	54506	DMS-MS	100010654		0.446	0.4743	0.3842	0.2766	0.7829	0.6203	0.5522	0.3236	0.325	0.3069	0.3198	0.3994	0.1301	0.3145	0.38	0.1622	0.1982	0.301	0.155	0.3264	0.4677	0.5428	0.5841	0.3827	0.3444	0.4889	0.4802	0.3569	0.3803	0.6454	0.3834	0.4269	0.4944	0.4218
7791	DCER(14:0)	Sphingolipids	Dihydroceramide	53803	DMS-MS	100009951		0.2558	0.4713	0.2832	0.2289	0.4092	0.4114	0.2694	0.4125	0.3372	0.2885	0.4008		0.2375	0.2519	0.3131	0.1905	0.3009	0.3899	0.3432	0.35	0.4494	0.297	0.3572	0.2197	0.3299	0.1726	0.3498	0.2537	0.5079	0.6157	0.3616	0.57	0.6304	0.5506
7792	DCER(16:0)	Sphingolipids	Dihydroceramide	54134	DMS-MS	100010282		14.4072	23.9697	20.402	15.9375	21.5323	17.0821	20.7211	27.1798	24.926	20.9429	20.4072	23.6236	11.0644	20.5691	21.4285	15.8129	23.3588	22.6555	24.9356	16.8509	14.5839	21.2878	24.2452	16.8049	23.2467	22.0522	34.8014	23.396	49.5609	38.286	37.0493	48.0199	57.3976	50.2777
7793	DCER(18:0)	Sphingolipids	Dihydroceramide	53464	DMS-MS	100009612		6.7594	9.8028	8.0655	7.5551	11.2708	8.5139	8.9736	9.5615	9.5069	7.7793	8.6098	11.4228	5.3636	8.2925	7.317	5.0193	11.1135	9.2882	8.0939	7.9442	6.2553	8.257	8.6298	6.0508	6.8682	6.6403	13.7349	9.6989	12.9258	12.1523	10.7729	14.124	17.7257	16.0749
7794	DCER(18:1)	Sphingolipids	Dihydroceramide	53983	DMS-MS	100010131		2.2531	2.7226	2.1243	2.6995	2.8355	2.3768	3.198	3.4699	2.6081	2.7313	2.7983	3.2228	2.7725	2.0216	2.4464	1.165	2.1714	2.4181	2.0366	1.6833	1.2581	1.0729	1.4504	1.3182	0.9637	1.2173	2.1664	1.3661	3.141	4.4627	3.3205	3.9135	5.3611	4.3082
7795	DCER(20:0)	Sphingolipids	Dihydroceramide	53280	DMS-MS	100009428		10.6005	24.434	13.1716	12.5541	17.1773	11.6469	17.8696	23.025	19.3004	15.1312	13.0871	23.5839	8.378	16.9716	16.9832	17.0939	27.1716	22.6555	25.5862	14.7021	14.2822	20.348	24.1967	12.5345	12.3777	17.3162	23.6865	18.7288	27.5209	32.2589	29.5969	29.9915	52.2419	49.3574
7796	DCER(20:1)	Sphingolipids	Dihydroceramide	53984	DMS-MS	100010132		1.8138	2.5999	1.4545	1.9321	2.0116	2.031	2.0812	2.6218	2.2109	2.2516	2.6401	3.8896	1.684	2.0952	2.3741	1.9229	2.5783	2.968	2.1869	2.2083	1.5756	1.5803	1.8868	1.3801	1.3744	1.2207	2.3158	1.8749	2.2387	3.5505	3.2551	3.1235	4.9789	4.4144
7797	DCER(22:0)	Sphingolipids	Dihydroceramide	53465	DMS-MS	100009613		39.8051	75.9416	44.5762	35.8855	47.9153	42.1321	58.1149	72.186	58.626	42.3589	39.9061	75.5225	23.1848	50.6901	68.1692	52.2346	106.987	65.3751	76.0426	54.5842	52.2882	77.3898	90.7426	45.054	52.4848	71.7196	98.9348	80.4998	126.358	109.542	104.693	128.201	191.019	169.502
7798	DCER(22:1)	Sphingolipids	Dihydroceramide	53804	DMS-MS	100016011		3.3355	4.3011	3.1164	2.9832	4.4441	3.7704	3.6142	4.9051	4.127	4.3204	4.0474	5.6836	2.84	3.7044	4.0255	3.1615	6.4253	4.7307	4.8086	3.4507	3.0649	3.3337	4.2907	3.3493	2.8594	2.6315	5.256	3.902	6.2675	6.5714	5.9573	6.6194	12.205	8.9097
7799	DCER(22:2)	Sphingolipids	Dihydroceramide	57732	DMS-MS	100009952		2.2114	3.1438	2.497	2.6607	3.2921	3.099	3.0248	4.2609	3.82	3.2697	2.5752	4.4215	1.9863	3.1005	3.539	2.5393	4.0248	4.339	3.4063	3.7481	3.0845	4.6007	5.6239	3.4079	3.8152	3.3985	6.2218	4.6471	5.3894	5.1051	4.531	5.6796	8.0701	5.5521
7800	DCER(24:0)	Sphingolipids	Dihydroceramide	54328	DMS-MS	100010476		23.9964	42.5008	36.3145	32.9918	43.1323	32.5603	43.857	40.9369	39.2887	35.2257	36.4062	63.1947	24.8897	30.99	43.9523	29.1515	44.96	34.7836	32.5687	35.3676	32.2211	50.482	58.1948	34.5636	41.9081	45.8019	73.482	53.0616	75.9528	67.2298	62.992	81.1304	119.312	72.8402
7801	DCER(24:1)	Sphingolipids	Dihydroceramide	53466	DMS-MS	100009614		7.962	11.3979	7.1183	9.4663	10.8678	10.355	10.2533	11.384	9.8672	7.9653	8.0096	16.4873	6.8615	8.6055	11.9208	5.7036	9.2943	8.5123	9.055	7.6223	7.2665	9.4259	10.7227	8.1925	8.29	7.3641	15.3783	12.363	14.7061	17.277	15.3333	18.9002	26.4746	16.3126
7802	DCER(26:0)	Sphingolipids	Dihydroceramide	53634	DMS-MS	100009782		3.176	5.9327	5.0136	5.5036	6.2382	5.5301	6.1504	6.7807	6.2929	6.1315	6.1481	10.7957	4.4123	5.3651	6.0744	3.8034	3.994	4.7684	5.0375	6.1699	5.5459	4.9795	6.3189	4.6805	5.5648	5.0194	6.8087	6.2496	6.8127	8.1555	7.5407	9.6339	13.8703	11.0891
7803	DCER(26:1)	Sphingolipids	Dihydroceramide	53281	DMS-MS	100009429		1.9267	2.5038	1.8104	2.0605	2.9675	2.3124	2.5879	2.8175	2.2478	2.8161	2.5752	3.5324	2.3957	2.0584	2.7105	1.5609	1.9731	1.8795	2.5138	2.2153	1.9009	1.8936	2.3271	2.4932	2.2354	1.9678	4.0394	3.0407	3.0107	3.3201	3.0294	3.1644	5.6462	4.1211
7716	FFA(12:0)	Free Fatty Acids	Saturated FFA	54508	DMS-MS	100010656		19.902	18.9511	21.0959	18.7895	19.8597	21.7272	18.4666	22.4628	20.9931	20.3006	20.0963	47.5138	18.7531	21.8445	21.1452	18.6952	22.1347	18.0817	19.3887	17.7656	19.6192	22.9526	23.7514	23.8571	23.5026	23.4693	24.0245	22.0815	21.0606	25.6274	20.3257	20.2604	36.7932	24.3268
7718	FFA(14:0)	Free Fatty Acids	Saturated FFA	53467	DMS-MS	100009615		52.7401	47.2902	47.7632	40.4645	51.2724	50.4185	48.594	52.9308	49.2344	48.2563	48.5419	99.0759	42.4541	52.2463	49.2606	37.8442	42.5294	43.8926	42.9228	37.4809	39.5181	62.4721	62.3482	57.0917	58.2277	53.3612	60.5934	54.2284	49.4378	61.6654	48.0317	47.4608	82.037	67.0101
7729	FFA(14:1)	Free Fatty Acids	Monounsaturated FFA	53985	DMS-MS	100010133		7.9835	7.7904	11.2513	10.0584	13.9668	10.2344	7.2667	10.3797	19.4541	8.6436	23.9204	21.1054	7.7751	11.2895	8.6406	18.4125	8.1601	7.7346	7.199	17.3042	16.2796	34.9183	12.8985	10.8846	11.2395	11.4056	12.1741	10.8222	9.3326	11.1009	8.3992	8.2715	13.74	10.2197
7719	FFA(15:0)	Free Fatty Acids	Saturated FFA	54135	DMS-MS	100010283		42.7488	40.2513	42.1183	39.1488	47.9511	42.677	41.2476	48.0035	55.0259	46.3641	59.1336	74.2717	37.1159	48.5031	43.6026	35.399	38.0934	38.1201	33.2411	34.6289	36.6355	72.412	49.2145	47.3682	47.9877	42.2058	46.5108	39.825	46.5456	55.4648	38.4179	41.9696	61.9282	53.6444
7720	FFA(16:0)	Free Fatty Acids	Saturated FFA	53986	DMS-MS	100010134		600.501	559.424	558.101	498.377	613.333	611.431	652.704	652.307	586.892	638.521	618.837	1113.12	476.862	645.447	635.084	407.611	520.913	524.932	492.467	373.554	430.252	723.478	674.343	756.027	775.915	611.273	755.624	626.725	667.224	804.822	577.75	596.26	1009.51	825.222
7730	FFA(16:1)	Free Fatty Acids	Monounsaturated FFA	54136	DMS-MS	100010284		113.695	104.231	100.992	73.2476	148.228	113.768	100.885	63.0462	69.0072	76.6221	73.1632	78.3727	54.2777	76.3097	74.9719	32.8139	41.0229	78.1859	43.5909	36.497	38.2472	145.865	146.556	126.758	131.354	91.1698	113.792	105.824	95.904	122.522	83.2532	86.3255	115.808	139.576
7721	FFA(17:0)	Free Fatty Acids	Saturated FFA	53468	DMS-MS	100009616		50.3903	46.6322	44.9154	36.4705	53.166	46.5925	49.6303	56.871	53.9121	69.1057	67.286	61.666	47.9452	57.0663	52.3778	27.6983	41.084	44.7256	42.1446	29.6557	28.7928	54.9954	53.8563	63.4822	66.4477	47.3735	55.8293	53.4679	56.9373	66.8584	47.4153	52.9031	68.1039	68.4069
7722	FFA(18:0)	Free Fatty Acids	Saturated FFA	53805	DMS-MS	100009953		425.271	367.985	407.986	335.772	455.952	439.337	446.839	534.858	483.007	516.119	519.221	599.955	359.827	518.321	495.06	255.775	328.897	357.368	315.211	267.131	265.75	466.676	465.276	560.937	562.828	370.108	470.687	419.063	488.418	659.049	450.38	451.496	674.655	596.445
7731	FFA(18:1)	Free Fatty Acids	Monounsaturated FFA	53469	DMS-MS	100009617		508.608	471.083	568.316	391.175	599.399	448.442	510.192	363.615	405.45	500.599	476.303	410.871	325.502	489.307	454.634	223.27	360.211	444.926	344.947	222.311	225.122	666.619	710.358	741.168	794.086	531.452	695.934	603.652	552.545	638.153	468.293	489.191	647.106	732.851
7736	FFA(18:2)	Free Fatty Acids	Polyunsaturated FFA (PUFA)	53635	DMS-MS	100009783		369.188	306.801	365.346	270.01	371.441	302.036	369.939	281.794	291.102	280.65	264.714	289.261	139.227	329.154	319.592	131.825	269.611	325.597	257.095	108.312	115.958	514.38	512.303	435.308	440.959	355.771	575.579	362.555	379.125	499.497	338.071	347.163	464.987	535.895
7738	FFA(18:4)	Free Fatty Acids	Polyunsaturated FFA (PUFA)	53636	DMS-MS	100009784		1.5711	1.4762	1.6875	1.405	1.714	1.8455	1.601	1.5998	1.3886	1.4889	1.4657	2.9177	1.4903	1.4742	1.3241	1.1392	1.4595	1.2259	1.6206	1.2953	1.4524	2.1894	1.9688	1.7731	1.8263	1.7123	2.1276	1.8653	1.7289	1.6818	1.473	1.7482	2.2767	1.8679
7724	FFA(20:0)	Free Fatty Acids	Saturated FFA	53470	DMS-MS	100009618		229.325	195.622	203.775	185.289	284.994	255.533	239.035	326.776	335.277	551.785	581.001	191.741	406.403	300.073	334.213	122.545	147.688	230.095	153.583	193.885	172.585	171.691	183.668	204.358	203.45	127.17	156.673	162.844	326.762	357.333	278.159	286.529	363.607	365.021
7732	FFA(20:1)	Free Fatty Acids	Monounsaturated FFA	53987	DMS-MS	100010135		72.2886	71.8336	92.4538	75.946	134.256	124.305	105.886	129.297	165.449	277.2	280.982	103.293	174.195	200.377	142.536	52.3657	80.5248	91.8067	85.2286	65.5009	53.5128	237.194	298.024	266.448	298.52	215.433	250.911	236.024	158.854	146.658	111.599	115.176	134.232	129.91
7739	FFA(20:2)	Free Fatty Acids	Polyunsaturated FFA (PUFA)	54137	DMS-MS	100010285		23.9043	23.1858	26.1872	17.6609	28.5649	24.0074	27.3479	29.1412	35.401	32.9178	31.6122	27.3385	15.9277	38.7277	32.7766	12.0196	23.4621	24.8693	22.2849	12.2461	11.6526	56.1785	51.6174	32.199	37.5208	32.1999	40.7154	33.5769	31.379	39.3205	27.0993	29.1888	37.227	39.8334
7740	FFA(20:3)	Free Fatty Acids	Polyunsaturated FFA (PUFA)	54138	DMS-MS	100010286		38.3027	35.7076	36.8305	28.631	38.632	34.8895	41.0046	31.0563	38.9258	28.2749	29.4634	26.222	22.9126	37.4824	43.6908	17.9398	28.295	32.4143	24.3868	11.5713	13.855	51.4433	37.5342	31.4913	33.005	27.3232	31.1262	35.01	45.5174	65.5177	37.882	40.0233	50.2415	53.6783
7741	FFA(20:4)	Free Fatty Acids	Polyunsaturated FFA (PUFA)	53471	DMS-MS	100009619		207.762	180.139	206.59	155.46	209.225	174.434	245.377	184.533	206.946	204.046	163.191	181.061	95.2174	248.565	361.311	76.08	135.812	158.625	121.635	39.4119	37.4293	299.185	220.908	189.382	233.088	132.979	172.614	158.159	261.934	371.786	223.202	244.921	325.899	322.133
7742	FFA(20:5)	Free Fatty Acids	Polyunsaturated FFA (PUFA)	54329	DMS-MS	100010477		25.3812	25.6215	29.3281	24.2389	29.489	23.83	32.7755	16.6632	19.7988	44.5794	16.1777	21.0375	9.8396	27.6738	11.6765	7.7828	16.6841	20.7539	16.2155	8.5826	9.7476	53.3642	44.9915	24.8123	29.0117	20.2804	27.639	19.699	19.9567	24.6432	18.3119	19.1817	25.2743	25.1708
7726	FFA(22:0)	Free Fatty Acids	Saturated FFA	54139	DMS-MS	100010287		614.294	501.529	519.799	453.012	726.71	653.622	583.253	721.794	584.757	663.135	659.342	374.087	551.502	538.229	604.221	184.811	267.74	421.007	250.681	417.009	383.986	295.198	323.982	495.226	372.979	268.454	383.625	375.054	719.846	968.63	650.636	704.012	972.865	810.325
7733	FFA(22:1)	Free Fatty Acids	Monounsaturated FFA	53472	DMS-MS	100009620		102.955	87.1498	111.271	84.1458	149.262	140.175	125.93	148.939	172.552	313.824	320.293	116.025	209.765	207.103	173.387	48.1206	86.4693	114.617	86.6867	83.7767	71.6541	323.501	381.292	312.603	327.548	275.863	327.733	301.326	174.628	190.179	133.379	131.222	152.656	136.282
7743	FFA(22:2)	Free Fatty Acids	Polyunsaturated FFA (PUFA)	53283	DMS-MS	100009431		10.7662	10.3652	9.3954	7.6052	13.6528	12.7368	10.5013	10.6606	14.9261	17.3994	19.3724	10.6806	11.239	16.5232	12.2892	4.8923	7.4878	10.3081	7.0069	5.7049	5.7208	29.2595	31.1669	19.879	21.8063	19.9899	24.2187	23.5799	12.7646	16.5236	10.3052	9.8981	11.8834	13.0428
7744	FFA(22:4)	Free Fatty Acids	Polyunsaturated FFA (PUFA)	53637	DMS-MS	100009785		15.1761	13.4813	17.1603	13.6125	16.7775	14.4044	25.7201	18.2942	22.083	23.5064	18.0877	24.5516	11.421	35.2883	46.948	7.4845	11.6874	12.102	10.1554	4.8703	5.0237	73.5739	45.5122	26.1524	35.6609	20.8761	23.488	19.8718	28.5773	40.706	21.1767	24.5994	30.9384	29.8964
7745	FFA(22:5)	Free Fatty Acids	Polyunsaturated FFA (PUFA)	54509	DMS-MS	100010657		40.4681	39.7833	45.3136	33.813	52.3969	41.5825	59.9149	42.3413	48.0367	64.162	41.738	46.925	22.8498	97.7203	49.3118	11.9813	28.6879	35.384	24.0146	12.29	13.2123	168.445	128.207	87.6152	108.399	55.3875	75.1025	64.4828	54.9572	78.5197	45.9774	51.1793	61.9084	69.4639
7746	FFA(22:6)	Free Fatty Acids	Polyunsaturated FFA (PUFA)	53806	DMS-MS	100009954		143.709	143.651	150.521	109.883	162.642	125.492	166.988	101.423	116.767	142.123	103.5	109.941	56.6072	187.251	191.101	29.4333	93.876	105.111	72.8496	42.2749	36.1268	313.243	226.176	147.978	164.218	98.9955	138.728	115.422	156.636	209.369	140.16	145.897	186.867	203.892
7728	FFA(24:0)	Free Fatty Acids	Saturated FFA	53807	DMS-MS	100009955		531.864	444.485	613.777	574.423	756.575	656.474	625.554	638.893	518.316	643.37	577.145	370.231	531.462	594.988	637.227	179.826	229.342	364.987	281.162	436.773	400.532	288.678	271.965	502.47	404.551	253.485	359.926	350.034	688.679	859.424	591.645	655.156	808.644	638.056
7734	FFA(24:1)	Free Fatty Acids	Monounsaturated FFA	54140	DMS-MS	100010288		74.9851	68.2359	74.2684	65.1483	99.6235	99.5885	80.1329	87.3189	82.3636	99.433	101.023	59.7451	86.7501	89.578	92.0936	24.8737	39.3805	63.0828	35.9737	51.9584	45.2798	105.084	119.398	98.6351	101.175	88.4024	108.452	92.1304	98.9025	140.857	89.7301	86.0672	103.65	82.8688
7804	HCER(14:0)	Sphingolipids	Hexosylceramide	53808	DMS-MS	100009956		0.6112	0.6759	0.7475	0.7347	0.7841	0.7844	0.8608	0.8708	0.7922	1.0121	0.6634	0.895	0.7858	0.8667	0.6829	0.4171	0.9641	0.6666	0.7507	0.6516	0.5543	0.7877	0.6852	0.8756	0.8035	0.6798	0.9555	0.753	0.9004	1.1368	0.7128	0.9441	0.8429	0.9242
7805	HCER(16:0)	Sphingolipids	Hexosylceramide	53809	DMS-MS	100009957		1.7363	1.7113	3.8212	2.9997	4.3893	4.195	3.5815	2.8519	2.6384	4.3813	2.4868	3.728	1.7428	5.3293	1.5145	2.9606	2.1498	2.2073	1.4004	3.7286	4.4258	14.4602	9.4811	8.7761	9.3693	6.5764	6.6008	8.6959	3.1504	6.9639	2.5312	3.5751	3.3634	3.789
7806	HCER(18:0)	Sphingolipids	Hexosylceramide	53638	DMS-MS	100009786		0.6159	0.7729	1.3925	0.8134	1.166	0.9355	0.9489	0.9583	1.6357	1.2213	1.1819	1.3526	0.5328	0.8954	0.5652	2.2024	1.2924	0.8037	0.593	0.8611	1.1226	1.4987	1.0837	1.3008	1.4599	0.8645	0.8144	1.3378	1.1131	1.1069	0.6953	0.9479	1.0055	1.1013
7807	HCER(18:1)	Sphingolipids	Hexosylceramide	53810	DMS-MS	100009958		0.827	0.7839	0.7212	0.6954	0.7895	0.8856	0.889	0.8576	0.7758	0.965	0.8907	0.8075	0.6524	0.7217	0.6207	0.6209	0.6148	0.7061	0.5041	0.5179	0.5141	0.4333	0.3726	0.5982	0.5059	0.436	0.6486	0.5995	0.8503	0.9138	0.8491	1.1417	0.7998	0.8903
7808	HCER(20:0)	Sphingolipids	Hexosylceramide	53639	DMS-MS	100009787		1.1053	1.2672	1.4612	1.0651	1.0437	1.2445	1.3768	1.193	1.579	0.9119	0.9203	1.5544	0.5309	1.0709	0.8661	1.9986	1.7901	1.4653	0.9987	1.2894	1.3202	1.2593	0.9978	1.1297	1.0813	0.9754	1.1274	1.3561	1.6221	1.2861	1.3156	1.5577	1.281	1.8606
7809	HCER(20:1)	Sphingolipids	Hexosylceramide	54510	DMS-MS	100010658		0.2992	0.3239	0.345	0.3363	0.3044	0.2952	0.3827	0.466	0.4565	0.3875	0.2912	0.3768	0.2356	0.3259	0.2954	0.3913	0.5646	0.389	0.2264	0.3022	0.3025	0.3998	0.2882	0.4703	0.41	0.2623	0.3376	0.3078	0.4246	0.5057	0.3689	0.5129	0.4248	0.4954
7810	HCER(22:0)	Sphingolipids	Hexosylceramide	53473	DMS-MS	100009621		1.7989	2.1039	2.7487	2.0205	2.4637	2.1495	2.5103	2.5677	2.9256	1.7045	2.3529	3.0192	1.2284	2.0432	1.5323	4.2432	3.1411	2.1508	1.4246	2.6457	2.3554	2.2193	1.7559	2.4377	2.2683	1.7161	2.7582	2.2919	2.8953	2.8529	2.4236	2.8266	2.4906	3.1559
7811	HCER(22:1)	Sphingolipids	Hexosylceramide	53474	DMS-MS	100009622		0.4442	0.4502	0.695	0.483	0.5911	0.4656	0.6933	0.5882	0.999	0.4876	0.7319	0.8344	0.3248	0.496	0.4197	1.3057	0.847	0.5158	0.3976	0.4708	0.5648	0.4477	0.4924	0.7081	0.5882	0.4212	0.5729	0.5611	0.778	0.6649	0.494	0.6535	0.6952	0.8951
7812	HCER(24:0)	Sphingolipids	Hexosylceramide	54511	DMS-MS	100010659		1.284	1.4525	3.4687	1.8117	2.2544	2.0608	2.3893	2.6784	4.2009	1.6102	2.2439	3.5732	1.1198	1.9645	1.2736	4.9687	2.0202	1.2682	1.1254	2.4802	2.0004	3.007	2.0977	3.5259	3.1876	1.6533	1.7679	2.3631	2.3089	2.3313	1.4219	1.7837	2.0824	2.9861
7813	HCER(24:1)	Sphingolipids	Hexosylceramide	54512	DMS-MS	100010660		0.9859	1.0955	2.3687	1.2941	1.6484	1.7088	1.6715	1.7977	2.675	1.3848	1.6226	2.4853	0.6579	1.5866	0.6285	4.0489	1.5914	1.0865	0.8451	1.742	1.3709	2.2026	1.6474	2.2359	2.3741	1.1361	1.598	1.9665	1.7834	1.9391	1.2656	1.4608	1.7157	2.1832
7814	HCER(26:0)	Sphingolipids	Hexosylceramide	53811	DMS-MS	100009959		0.4837	0.4797	0.575	0.5439	0.6781	0.5308	0.6383	0.5998	0.5654	0.5657	0.4594	0.4352	0.4196	0.394	0.4863	0.3682	0.343	0.5587	0.349	0.5225	0.4418	0.2926	0.324	0.3495	0.3864	0.2664	0.4028	0.382	0.5189	0.6769	0.5465	0.7143	0.5542	0.6453
7815	HCER(26:1)	Sphingolipids	Hexosylceramide	53988	DMS-MS	100010136		0.392	0.4588	0.59	0.4377	0.6523	0.4726	0.6383	0.6345	0.5965	0.5377	0.4625	0.4392	0.3616	0.5032	0.3764	0.3682	0.3911	0.4576	0.2615	0.5376	0.4476	0.2705	0.3359	0.3279	0.3707	0.2956	0.3251	0.4478	0.569	0.5833	0.5603	0.6535	0.5675	0.7423
7816	LCER(14:0)	Sphingolipids	Lactosylceramide	53284	DMS-MS	100009432		3.6253	3.8102	3.5534	2.6227	3.7762	3.1178	3.5014	4.3068	4.1767	4.2199	3.8053	5.6733	2.4863	3.5197	2.7648	2.8604	3.1927	4.54	3.7356	2.5765	2.3879	1.4659	1.7017	2.9826	2.2396	2.0284	1.9588	2.8011	5.36	5.0017	5.5872	4.2608	5.7786	4.5858
7817	LCER(16:0)	Sphingolipids	Lactosylceramide	54141	DMS-MS	100010289		2.7172	2.3641	2.9766	1.7015	2.8816	3.1383	2.3343	3.1284	2.6724	4.0136	2.2263	3.5209	1.7954	2.7728	1.9724	1.7527	2.2361	3.2093	2.3994	1.5888	1.4225	3.0559	3.039	3.6105	3.0411	2.391	3.1682	2.9493	3.5334	3.5827	4.0776	3.7269	3.2393	3.1363
7818	LCER(18:0)	Sphingolipids	Lactosylceramide	53475	DMS-MS	100009623		4.2036	5.0615	4.5512	3.1833	5.5729	4.3731	4.4566	5.1164	4.3448	6.7649	4.3577	3.9573	3.786	4.4456	4.3219	3.1502	3.4101	6.5539	3.6901	2.9019	3.3245	1.8662	3.5567	4.6654	3.0942	2.7593	4.9624	4.4265	6.7974	7.1002	6.1692	5.8274	5.6356	5.375
7819	LCER(18:1)	Sphingolipids	Lactosylceramide	53476	DMS-MS	100009624		12.6109	15.623	14.8704	9.2513	14.728	14.0277	13.6311	16.1886	11.1893	16.9649	14.6743	11.9976	11.3759	11.7715	10.3428	8.8524	9.3421	16.3456	8.7789	8.9277	8.6839	7.9441	14.3898	10.8693	9.807	11.2467	21.6268	17.9084	16.2747	19.0173	17.3985	17.1777	16.314	15.2636
7820	LCER(20:0)	Sphingolipids	Lactosylceramide	53477	DMS-MS	100009625		3.6142	5.1664	4.8586	3.2706	4.941	4.516	3.9514	5.2563	3.8858	6.272	4.9826	4.194	3.4521	4.6963	3.7371	2.5005	2.466	4.3977	3.3603	3.1278	2.8758	2.4244	3.6574	4.4268	3.4655	3.8981	6.098	3.8485	5.4573	6.1434	5.8318	4.9093	5.9524	5.2512
7821	LCER(20:1)	Sphingolipids	Lactosylceramide	53812	DMS-MS	100009960		11.2504	14.2105	16.1418	9.9809	15.6035	14.5278	13.4975	15.2899	10.1349	22.0348	14.5683	13.7802	12.2748	13.0658	11.0799	9.1796	11.8701	16.5164	10.1378	8.8435	10.8715	15.4428	17.3953	15.7985	9.7363	15.0258	19.5203	18.1357	15.6534	19.811	14.9232	17.7565	18.5519	16.2282
7822	LCER(22:0)	Sphingolipids	Lactosylceramide	53640	DMS-MS	100009788		3.2954	3.3232	3.4355	2.2706	3.9818	2.9852	3.4375	3.5226	3.0905	4.0287	3.9503	2.6037	2.6943	3.4787	2.9932	1.7621	2.8138	3.2449	2.4222	1.9869	1.936	2.8021	3.1061	3.4096	2.4105	2.9462	4.2924	3.2952	4.8061	4.0068	3.6602	3.692	4.113	3.812
7823	LCER(22:1)	Sphingolipids	Lactosylceramide	54142	DMS-MS	100010290		6.4871	7.6017	9.2666	4.6764	8.0663	6.9399	7.1915	6.7527	5.8219	10.19	8.3526	8.4619	6.7731	8.4155	6.4119	5.6274	7.4476	11.464	8.3184	4.3337	4.1648	10.126	9.5724	8.5774	6.1353	10.2552	14.3706	9.7718	12.9883	11.7322	9.9474	11.1757	13.3404	10.1
7824	LCER(24:0)	Sphingolipids	Lactosylceramide	53989	DMS-MS	100010137		2.517	3.0159	3.2503	1.7381	3.2813	2.8117	2.7175	2.3526	2.2133	4.0237	3.3533	2.2116	2.6481	3.8675	2.879	1.706	1.9877	3.0528	2.9907	1.6385	1.6793	4.1327	3.2835	3.3468	2.6168	3.9094	4.5593	3.8386	4.282	4.6755	3.268	3.5722	3.7349	2.3058
7825	LCER(24:1)	Sphingolipids	Lactosylceramide	53478	DMS-MS	100009626		5.7309	9.3063	8.6603	4.8538	8.3252	8.9504	9.0496	8.7492	7.7216	14.772	11.1424	9.8525	8.7817	12.457	8.7961	5.0618	7.8016	12.873	10.7178	6.5273	6.2446	15.8656	14.6007	13.0733	8.4692	13.7283	18.6062	13.6845	20.7289	15.1953	9.7914	13.4209	17.6067	11.2091
7826	LCER(26:0)	Sphingolipids	Lactosylceramide	53641	DMS-MS	100009789		1.7719	1.7983	2.1472	1.6198	2.2155	2.1432	2.1485	1.9033	2.0452	4.1696	2.2486	2.0637	2.1473	3.2485	2.1281	1.0516	1.9318	2.2202	2.2061	1.248	1.5766	2.4695	2.4159	2.901	1.4145	2.6969	4.0483	1.6402	3.6607	2.9303	2.4795	3.0184	2.7795	2.1304
7827	LCER(26:1)	Sphingolipids	Lactosylceramide	53642	DMS-MS	100009790		3.1583	4.7356	3.9281	2.7748	4.8345	4.5824	4.9066	4.6586	5.2402	10.4767	6.5393	7.419	5.1087	7.51	5.9967	2.6912	4.5468	6.3618	6.1975	3.457	3.3842	8.1302	5.7808	6.6308	3.6364	7.4619	7.7956	5.6961	8.5416	6.35	5.3089	7.6733	10.5763	7.8149
6787	LPC(15:0)	Lysophosphatidylcholine	LPC Ester	53286	DMS-MS	100009434				1.3403		1.7387	1.9394	2.1592			1.1182										1.072		4.175	2.5426	2.3813	2.1708	2.3044	2.8352	2.2106				1.1921	1.6051
6788	LPC(16:0)	Lysophosphatidylcholine	LPC Ester	53287	DMS-MS	100009435		22.3926	20.162	40.8789	27.9855	49.1804	50.0929	44.5491	21.6845	29.4234	36.9749	25.1951	54.4965	10.7842	57.843	17.3034	13.5844	11.4043	19.9589	12.2057	24.8226	28.7318	241.627	182.783	176.856	155.228	207.917	262.19	144.163	51.6733	45.9734	45.7917	47.4626	49.0526	35.6089
6789	LPC(16:1)	Lysophosphatidylcholine	LPC Ester	53479	DMS-MS	100009627		1.3054	1.7256	1.8886	1.6209	2.6163	2.4978	1.9052		1.0614	1.7954				1.6242		1.6413				1.6276	1.8305	3.5951	2.5773	2.7271	2.3431	2.7146	3.1852	2.1073		1.9242	1.5834	1.5708	1.9261	1.5232
6790	LPC(17:0)	Lysophosphatidylcholine	LPC Ester	54143	DMS-MS	100010291		2.0634	1.5137	2.8634	2.0666	2.7889	2.4058	2.3815	1.6154	1.7233	2.1247	2.1474	2.527		2.6744	1.4811	1.4895		1.5617	1.4557	1.9635	1.7844	9.0458	7.2197	6.5697	7.6599	9.4574	10.8733	5.7443	3.3592	2.6627	3.0001	2.6101	2.9855	3.5542
6791	LPC(18:0)	Lysophosphatidylcholine	LPC Ester	54144	DMS-MS	100010292		15.7601	14.4404	27.5065	20.8384	29.6407	34.1321	30.2604	20.2616	23.3094	31.5253	18.9045	44.5606	9.9074	49.9426	15.8963	15.167	9.8355	15.4611	9.2663	17.2295	20.9194	178.944	134.945	129.101	121.74	162.206	220.759	106.856	46.7637	37.694	37.2414	35.0326	38.9403	28.93
6792	LPC(18:1)	Lysophosphatidylcholine	LPC Ester	54145	DMS-MS	100010293		7.201	7.3564	10.631	8.1517	13.4791	11.9519	13.1774	6.1558	5.9866	7.414	6.2254	7.011	2.8303	10.3714	5.5981	15.0615	5.3401	5.2474	4.6471	9.2774	11.0826	30.0077	23.5737	23.18	24.2565	24.6067	31.4895	21.2786	12.1512	9.2363	8.8353	9.6324	10.337	9.3856
6793	LPC(18:2)	Lysophosphatidylcholine	LPC Ester	54331	DMS-MS	100010479		4.8007	3.8144	6.7624	4.7073	7.286	8.6173	7.2714	3.248	3.7575	6.717	4.4328	6.5379	2.3088	9.2925	3.9217	9.4695	3.6808	3.1547	3.6113	7.4274	8.5131	29.5148	22.632	21.2587	21.8341	23.4099	26.1692	18.7152	7.078	6.2188	5.2885	5.8812	5.8105	4.851
6796	LPC(20:0)	Lysophosphatidylcholine	LPC Ester	53480	DMS-MS	100009628		1.4491	1.5742	2.0714	1.317	2.252	2.1481	2.1293	1.7942	1.6109		1.2271	1.7711	1.0594	2.2429	1.6839	1.6937	1.5879	2.0407	1.6447	2.1744	1.9322	2.9283	2.8416	2.5444	2.2551	2.2476	2.7932	2.2236	1.9093	2.2516	2.6522	2.5432	1.8506	1.7391
6797	LPC(20:1)	Lysophosphatidylcholine	LPC Ester	53813	DMS-MS	100009961		1.2633				1.5731																	3.0824	1.8485	1.7561	1.8913	2.0757	2.3451	1.6471					1.565	1.1717
6798	LPC(20:2)	Lysophosphatidylcholine	LPC Ester	53990	DMS-MS	100010138																							1.8419	1.4772	1.6941		1.2843	1.4963
6799	LPC(20:3)	Lysophosphatidylcholine	LPC Ester	54146	DMS-MS	100010294								1.1431							1.3921								1.7758	1.5486	1.4875		1.3736
6800	LPC(20:4)	Lysophosphatidylcholine	LPC Ester	53481	DMS-MS	100009629				1.98		1.6754	1.6485	2.572	1.392	1.5214	2.0678				3.3411	2.3004	2.2421			0.9098		1.168	3.7691	3.3273	3.006	3.208	2.3966	3.1502	2.0347	1.6796	2.2883			1.0835
6802	LPC(22:0)	Lysophosphatidylcholine	LPC Ester	53814	DMS-MS	100009962																																		1.5926
6806	LPC(22:5)	Lysophosphatidylcholine	LPC Ester	54333	DMS-MS	100010481																									1.0743				1.2696
6807	LPC(22:6)	Lysophosphatidylcholine	LPC Ester	53645	DMS-MS	100009793															1.4385	1.5966							1.4496	1.2556	1.472	1.3094	1.1287
7043	LPE(14:1)	Lysophosphatidylethanolamine	LPE Ester	53992	DMS-MS	100010140																																		0.1376
7044	LPE(15:0)	Lysophosphatidylethanolamine	LPE Ester	53646	DMS-MS	100009794		0.2825	0.3223	0.2264		0.3139	0.3626	0.3307	0.2467							0.2719															0.3016	0.2008		0.3079	0.329
7045	LPE(16:0)	Lysophosphatidylethanolamine	LPE Ester	54516	DMS-MS	100010664		6.9245	6.7998	7.9482	6.289	8.9216	8.1853	8.7191	3.6431	4.0034	3.2889	3.3436	4.3718	1.7099	4.2863	7.139	2.1577	3.7282	4.1418	3.6083	2.4198	2.1615	9.4351	7.7098	8.3633	7.6751	6.7932	8.4646	6.4626	7.0498	7.6614	5.3203	6.0617	8.1067	8.4937
7046	LPE(16:1)	Lysophosphatidylethanolamine	LPE Ester	54147	DMS-MS	100010295		0.8692	0.8755	0.9306	0.7961	1.0615	0.7453	1.0968	0.559	0.5222	0.3885	0.3045	0.5635	0.2432	0.457	0.7993	0.525	0.3924	0.4235	0.4547	0.4742	0.4835	0.4275	0.3358	0.4495	0.4208	0.3039	0.2687	0.3808	0.7746	0.8829	0.5438	0.5295	0.8554	0.8538
7047	LPE(17:0)	Lysophosphatidylethanolamine	LPE Ester	53993	DMS-MS	100010141		0.8984	0.9023	1.1671	0.7427	1.3574	1.1711	1.1354	0.5725	0.7895	0.487	0.5511	0.7326	0.3353	0.538	1.0766	0.3313	0.5715	0.6555	0.7027	0.2502	0.2894	0.8879	0.7186	1.0763	0.9364	0.7425	0.7544	0.8246	0.9949	0.9267	0.8651	0.9118	1.3213	1.3248
7048	LPE(18:0)	Lysophosphatidylethanolamine	LPE Ester	53484	DMS-MS	100009632		18.1892	18.3262	22.0486	16.7832	24.0674	21.4183	25.8927	12.5543	14.5218	13.1229	11.846	15.4383	5.6213	16.5591	24.8642	4.5918	9.9419	10.8823	9.3804	4.8973	5.0388	26.6481	22.4308	26.7738	24.4122	16.5239	22.8744	19.3738	25.0224	28.661	19.7242	21.6625	29.4523	28.5283
7049	LPE(18:1)	Lysophosphatidylethanolamine	LPE Ester	53288	DMS-MS	100009436		6.6153	6.9985	8.3255	5.6532	9.9367	7.5089	8.3057	4.0479	4.8116	2.5064	3.6598	3.6922	1.9501	3.5231	5.2904	7.5898	4.9317	4.3274	3.4347	4.384	3.8727	3.9599	3.19	5.1281	4.9666	2.8137	3.6405	4.3644	6.5736	6.4575	5.8147	5.7662	8.011	7.6399
7050	LPE(18:2)	Lysophosphatidylethanolamine	LPE Ester	53817	DMS-MS	100009965		1.0209	1.0366	1.2576	0.9671	1.5952	1.4404	1.5101	0.9137	1.0274	0.9796	0.6793	1.1766	0.5058	1.1516	1.3212	1.9517	0.6344	0.6961	0.899	1.079	1.1471	1.8113	1.2357	1.3865	1.2268	1.0421	1.2873	1.1191	1.0234	1.4885	0.7724	0.9935	1.1937	1.1335
7053	LPE(20:0)	Lysophosphatidylethanolamine	LPE Ester	53289	DMS-MS	100009437		0.3316	0.37	0.4183	0.2636	0.3617	0.2818	0.3829		0.2818	0.2408					0.4464			0.2862											0.3428			0.3354	0.5248	0.4171
7054	LPE(20:1)	Lysophosphatidylethanolamine	LPE Ester	53647	DMS-MS	100009795		0.6067	0.7466	0.5383	0.4542	0.5975	0.4273	0.6669	0.3957	0.4282	0.2326	0.3578			0.3089	0.5546	0.4283	0.537	0.3771	0.4177		0.1949	0.342	0.3318	0.2905	0.2529		0.3461	0.2984	0.6433	0.745	0.4943	0.4842	0.8745	0.8096
7055	LPE(20:2)	Lysophosphatidylethanolamine	LPE Ester	53818	DMS-MS	100009966																0.2719									0.2026
7056	LPE(20:3)	Lysophosphatidylethanolamine	LPE Ester	54334	DMS-MS	100010482		0.1969	0.2148		0.2137		0.2714	0.2549		0.2409	0.225	0.1998									0.2422	0.1785	0.4248	0.3582	0.2599	0.3277	0.2687						0.2348	0.2553
7057	LPE(20:4)	Lysophosphatidylethanolamine	LPE Ester	53485	DMS-MS	100009633		0.9159	0.8325	1.328	1.0045	1.2936	1.5782	1.3062	1.1739	0.9263	1.1547	0.9135	0.9823	0.5755	1.7241	0.7938	1.6752	0.6059	0.5312	0.6944	1.3566	1.1471	2.3854	2.0483	1.6651	1.9203	1.6283	1.7718	1.7346	1.0091	2.0576	0.7848	0.9244	0.9256	1.0231
7062	LPE(22:4)	Lysophosphatidylethanolamine	LPE Ester	53487	DMS-MS	100009635					0.2004		0.1644	0.2273							0.2565								0.4486	0.4869	0.3447	0.3306
7063	LPE(22:5)	Lysophosphatidylethanolamine	LPE Ester	54519	DMS-MS	100010667		0.2917				0.3609	0.4036	0.2529		0.2413	0.2408	0.2576			0.3156		0.2602				0.3081	0.1896	0.5292	0.5136	0.4558	0.7231	0.4053	0.5998	0.4756
7064	LPE(22:6)	Lysophosphatidylethanolamine	LPE Ester	53649	DMS-MS	100009797		0.3422	0.2686	0.2739		0.3553	0.3094		0.2853		0.2447	0.2562					0.2819				0.3771	0.32	0.5564	0.41	0.5665	0.4564	0.4061	0.5464	0.427		0.455			0.211
10409	MAG(12:0)	MAG	Ester	62002	DMS-MS	100020128		0.3821	0.4239	0.4172	0.2786	0.4763	0.5036	0.323	0.4278	0.3417	0.3091	0.2806		0.2184	0.3461	0.3585	0.2685	0.3209	0.3967	0.3965	0.3143	0.1975	0.4133	0.3623	0.429	0.4237	0.3974	0.3909	0.3329		0.3031		0.4784	0.475	0.2931
10410	MAG(14:0)	MAG	Ester	62028	DMS-MS	100020155		4.7415	3.2948	3.2632	1.992	4.2539	3.2009	2.5033	3.3045	2.5689	1.9629	2.1462	1.9711	2.3446	1.5844	3.5489	1.6808	2.1631	2.7816	1.617	1.2585	1.4714	2.6816	2.4355	2.1286	2.8495	2.5554	1.7189	1.7183	1.3376	1.992	1.2753	2.1135	1.8041	1.2673
10411	MAG(14:1)	MAG	Ester	62004	DMS-MS	100020131			0.183		0.209	0.2442		0.1812				0.2367		0.1859	0.2294				0.1811			0.2324	0.3248	0.3173							0.3269		0.2818
10412	MAG(15:0)	MAG	Ester	62005	DMS-MS	100020132		4.5295	5.1022	5.3781	6.0214	6.5051	5.9963	4.0476	7.4045	9.7051	3.9667	15.6154	18.1495	3.5571	8.562	5.3949	9.3489	3.5692	3.5496	3.7943	7.0204	7.609	16.4982	5.0576	6.5265	6.3112	5.4632	4.9785	4.2372	4.4372	6.8652	3.6261	4.3893	7.1177	4.684
10413	MAG(16:0)	MAG	Ester	62006	DMS-MS	100020133		67.3797	54.5519	52.4845	36.9014	69.2599	43.4894	42.4622	51.9795	36.5014	29.3721	34.6396	32.6083	35.2057	23.9449	54.8047	26.9585	32.0942	45.278	23.6539	18.9586	30.0903	35.7788	31.7031	30.1076	41.0183	36.1068	23.9668	30.3254	25.7484	31.9773	22.3435	31.0098	34.9064	27.78
10414	MAG(16:1)	MAG	Ester	62007	DMS-MS	100020134		1.7861	1.5838	1.7112	1.6647	2.6175	2.7528	1.8463	1.172	1.0653	0.9237	1.3848	2.1723	0.9568	1.7948	1.1107	0.7629	0.6187	0.9506	0.7652	1.1268	1.1999	4.461	4.1898	2.0138	2.1563	2.1614	2.0523	2.0554	2.1285	2.7955	1.9068	2.1676	2.6	2.2331
10415	MAG(17:0)	MAG	Ester	62008	DMS-MS	100020135		5.2201	3.8459	3.9743	3.1378	4.5348	3.4015	3.4284	4.2438	3.3136	2.339	2.884	2.6589	2.5083	2.3676	4.1642	2.13	2.4171	3.3014	2.0725	1.7619	2.38	2.4094	2.4915	2.5981	3.1826	2.5398	2.0466	2.1303	2.6559	2.8906	2.082	2.9098	3.3352	2.9142
10416	MAG(18:0)	MAG	Ester	62009	DMS-MS	100020136		215.496	170.692	169.306	123.523	213.463	138.231	125.937	173.959	123.814	93.6808	104.013	101.238	117.892	70.4787	181.671	90.4839	109.558	136.649	70.5655	63.1681	93.0557	99.6039	93.7237	93.2966	126.3	101.318	75.551	92.0579	71.554	89.0097	68.3058	96.8241	108.722	80.3812
10417	MAG(18:1)	MAG	Ester	62010	DMS-MS	100020137		13.4502	10.2198	14.4601	12.1542	18.4161	15.8423	16.6096	9.9982	7.7019	7.5944	6.6991	10.8077	4.7035	12.5543	9.149	3.8302	4.4908	7.8437	3.5438	5.1424	7.0708	34.2716	43.0407	21.5621	23.9618	26.1497	26.8527	21.4109	17.022	19.8444	16.4072	19.6361	21.1182	20.4442
10418	MAG(18:2)	MAG	Ester	62011	DMS-MS	100020138		4.5198	3.7534	5.9448	4.5239	7.9339	6.5213	5.9884	5.2931	3.7661	3.6873	3.6888	6.7333	1.5688	6.36	4.3965	1.8396	1.6082	2.6364	1.781	2.3621	3.2984	19.5982	23.4169	10.8202	9.9755	14.2489	12.9406	11.2088	7.1445	8.9571	6.6819	7.6431	9.1492	8.19
10419	MAG(18:3)	MAG	Ester	62012	DMS-MS	100020139		0.9444	1.0675	1.3223	1.3303	1.6609	1.8608	1.2573	1.3074	1.2585	1.0354	0.935	3.4526	0.6637	1.4098	1.3507	1.2277	1.2132	1.6483	1.5305	1.1268	1.1653	1.3408	1.7496	1.1373	1.0669	1.2113	1.0635	1.1846	0.926	1.3264	1.3282	1.5286	2.2589	1.8256
10420	MAG(18:4)	MAG	Ester	62013	DMS-MS	100020140		0.3469	0.2448	0.3782	0.2515	0.4499	0.4167	0.404	0.3279	0.2769	0.3418			0.2522		0.3754	0.3001	0.2766		0.3462			0.3753	0.3318		0.4075	0.3248						0.3015		0.2512
10421	MAG(20:0)	MAG	Ester	62014	DMS-MS	100020141		13.6944	9.8152	10.9636	9.4552	15.2938	11.3482	10.9271	14.2251	10.6855	6.6633	8.3482	8.5985	5.3528	7.8325	9.4895	4.5273	4.0394	8.2324	3.4162	6.8423	7.1646	3.6192	3.1586	5.0762	4.0379	3.5246	3.8632	4.2887	12.5526	16.8444	12.993	12.2732	18.4348	15.8496
10422	MAG(20:1)	MAG	Ester	62015	DMS-MS	100020142		3.7521	2.9018	3.5743	2.9915	4.9297	4.9977	3.8097	3.3468	2.9931	2.0113	2.4579	3.6775	1.6119	3.0077	1.9854	0.9682	1.312	2.2524	1.3574	2.1026	2.0936	3.9368	4.7403	2.8746	2.7325	3.9963	4.6221	3.1931	3.9741	5.3296	4.4573	4.0796	5.344	4.1704
10423	MAG(20:2)	MAG	Ester	62016	DMS-MS	100020143		1.2689	0.9518	1.0075	1.0134	1.38	1.4383	1.363	1.2736	1.0087	0.8976	0.9153	1.5735	0.4568	1.2398	0.8901	0.3417	0.4891	1.0396	0.3932	0.7473	0.6468	0.8914	0.7885	0.626	0.6752	0.7568	0.7746	0.6789	1.3504	1.7068	1.1734	1.3418	1.7235	1.4236
10424	MAG(20:3)	MAG	Ester	62017	DMS-MS	100020144		0.6296	0.763	0.8963	0.895	1.0258	0.9645	1.0421	0.7701	0.6946	0.5661	0.6944	1.1001	0.4454	0.8996	0.7818	0.3012	0.4306	0.7591	0.3553	0.5731	0.5728	0.4789	0.6065	0.8034	0.5252	0.6547	0.6956	0.5717	0.8935	1.5166	1.1204	0.983	1.3493	0.9658
10425	MAG(20:4)	MAG	Ester	62018	DMS-MS	100020145		0.681	0.4509	0.7889	0.7174	1.0014	0.9261	0.808	0.9224	0.7589	0.7077	0.7102	1.3229	0.3362	1.2219	0.8785	0.4933		0.488	0.3302	0.4769	0.4574	1.3761	1.6097	1.1425	1.2514	1.1092	1.2877	1.016	1.2025	1.9017	1.153	1.2534	1.8041	1.3175
10426	MAG(20:5)	MAG	Ester	62019	DMS-MS	100020146		0.1446			0.1611	0.2497		0.2114							0.2965								0.2912
10427	MAG(22:0)	MAG	Ester	62020	DMS-MS	100020147		49.4193	34.8984	38.3133	31.5487	53.6608	44.4326	37.9993	43.1279	29.2096	22.2954	24.8119	23.1632	19.4978	19.4558	30.3843	11.7113	11.963	20.033	10.5857	21.3787	25.2217	3.5033	5.1789	14.0495	5.9286	4.7479	9.1694	8.3668	40.0759	74.8324	47.2294	45.6964	68.2741	48.4811
10428	MAG(22:1)	MAG	Ester	62021	DMS-MS	100020148		4.3335	2.9634	2.8705	2.7512	3.8835	3.6575	4.1156	3.7403	2.6726	1.7245	2.2606	2.8044	1.3849	2.2647	2.0899	0.8869	1.1991	2.0464	1.0659	1.9361	2.217	1.9961	2.3188	1.7686	1.445	2.3532	2.7307	1.9571	3.569	5.6956	3.4591	4.1632	5.4274	3.8186
10429	MAG(22:2)	MAG	Ester	62022	DMS-MS	100020149		1.0215	0.9904	1.3223	1.1841	1.4736	1.5194	1.4046	1.0239	1.0087	0.9572	0.6825	0.8378	0.6091	0.7027	0.7663	0.4531	0.6088	0.9928	0.5967	0.7783	0.8098	0.3192	0.2986	0.4481	0.3851	0.3758	0.7504	0.3635	0.926	1.1791	0.9208	0.8946	1.2659	0.9156
10430	MAG(22:4)	MAG	Ester	62023	DMS-MS	100020150			0.2649		0.1557	0.2533	0.2812	0.2177	0.3136	0.1948				0.1494		0.2012								0.3297	0.2543		0.3952	0.2938		0.2974	0.3971	0.2671	0.2621	0.4717	0.3052
10431	MAG(22:5)	MAG	Ester	62024	DMS-MS	100020151		0.4786	0.447	0.4074	0.3405	0.4844	0.5256	0.4571	0.4978	0.3724	0.3489	0.3156		0.2844	0.3439	0.5921	0.2324	0.2508	0.3278	0.328	0.2427		0.7763	0.5226	0.4463	0.6002	0.5961	0.4734	0.4776	0.3172	0.504	0.3576	0.4571	0.5975
10432	MAG(22:6)	MAG	Ester	62025	DMS-MS	100020152		0.4883	0.5071	0.4757	0.4771	0.9526	0.7853	0.6598	0.8674	0.7542	1.0503	0.7969	0.8672	0.3811	1.204	0.7663	0.2825	0.4554	0.6369	0.3644	0.5788	0.5509	3.2916	1.465	0.5791	0.6122	1.0781	0.6899	1.1799	1.0289	0.9176	0.7904	1.1354	0.9627	0.7754
10433	MAG(24:0)	MAG	Ester	62026	DMS-MS	100020153		54.739	35.8271	56.7885	46.4088	67.4118	53.7493	51.9318	48.4507	38.3586	38.4973	33.3574	34.9365	27.4106	28.7966	36.8745	19.1858	14.4036	24.6737	18.2107	30.1804	34.9983	3.4125	11.8134	18.9014	12.5008	10.0245	15.1251	13.2642	51.6061	78.4029	60.5565	55.3252	82.176	51.1552
10434	MAG(24:1)	MAG	Ester	62027	DMS-MS	100020154		5.3583	3.6031	4.1965	3.2527	4.6732	4.5367	4.361	3.8546	2.484	1.8921	1.8227	2.4076	1.7498	1.9648	3.5489	0.9062	1.2461	2.0417	0.9748	2.5092	2.3306	0.5998	0.8631	1.4503	0.9858	0.933	1.4947	0.8849	3.4661	8.2297	4.8525	4.3106	6.3521	4.2708
6580	PC(14:0/16:1)	Phosphatidylcholine	PC Ester	54151	DMS-MS	100010299				1.1402		1.4128	1.7273	1.3326									1.0627				1.4227	1.5305	1.2755								1.8275			0.8831
6581	PC(14:0/18:1)	Phosphatidylcholine	PC Ester	53996	DMS-MS	100010144		3.7542	3.4003	4.1978	4.237	3.8361	4	4.7599	2.0007	2.6741	2.1873	2.4136	3.5123		2.5443	2.7231	5.3049	2.2342	2.8513	2.0032	7.4617	6.9584	3.2978	3.2336	3.8392	4.3141	3.0674	2.4461	2.7479	3.2208	5.2945	2.5631	2.4922	3.25	3.2629
6582	PC(14:0/18:2)	Phosphatidylcholine	PC Ester	54152	DMS-MS	100010300		2.8015	2.5721	3.3775	2.0656	3.3047	4.0703	4.0135	2.4804	2.1261	2.2273	1.868	2.7152		3.4271	1.7103	3.0514	1.4266	2.0504	1.4064	6.1996	6.2281	4.7183	2.7392	3.1898	3.8753	3.0694	3.7061	2.7311	2.5575	4.6685	2.85	2.7348	2.9829	2.8059
6588	PC(14:0/20:4)	Phosphatidylcholine	PC Ester	54338	DMS-MS	100010486		2.5085		2.6912		2.0836		3.1545			2.3971				4.4715		2.6322				2.6864	3.0358	4.8072	3.8134	3.4248	3.7704	3.1772	2.493	3.7101		4.428	2.6553	2.7108	3.1571
6596	PC(15:0/16:1)	Phosphatidylcholine	PC Ester	54525	DMS-MS	100010673		2.2718				3.1882		2.828													4.061	3.8199				3.4547				2.8628	3.5665		2.6549	1.9467
6597	PC(15:0/18:1)	Phosphatidylcholine	PC Ester	54526	DMS-MS	100010674		1.9486	2.1496	2.8098	2.4383	3.8733	3.2917	3.1149		1.8295		1.5397	2.6642		2.2474	1.1346	3.1271		2.2315		4.909	4.8227	2.5112	1.7768	3.0216	2.8549	2.1393	2.3374	2.394	2.8761	3.5747	1.6233	2.6306	2.1682	2.248
6598	PC(15:0/18:2)	Phosphatidylcholine	PC Ester	54154	DMS-MS	100010302			1.3032	2.4343	1.3135	1.7625	1.6297	1.982		1.2599					1.3165		1.5732				3.9811	2.8817	1.5636	1.8536	2.2508	1.765		1.6387		1.6664	1.3701	1.4891	1.5873	1.9573
6607	PC(16:0/14:0)	Phosphatidylcholine	PC Ester	53490	DMS-MS	100009638		3.9616	3.4547	4.7749	4.0532	4.8826	4.8065	5.2202	2.3694	2.124	2.0888	1.8901	1.911	1.3607	2.1537		2.5655	2.1382	2.3234	1.3495	4.7305	6.7144	4.1354	4.8722	4.8135	4.5653	2.9144	3.1207	3.7715	2.9139	5.3074	2.5254	2.6714	2.6431	2.5156
6609	PC(16:0/16:0)	Phosphatidylcholine	PC Ester	53655	DMS-MS	100009803		22.9748	24.9633	37.1707	31.3583	37.2425	34.1714	40.3334	13.9679	15.7554	14.7533	12.1268	13.9716	5.8199	16.7357	13.0171	26.6761	12.6119	13.5475	11.524	38.9512	43.4582	51.0751	52.5892	53.9382	54.8639	41.668	51.011	38.8464	21.8133	30.4692	16.6898	18.8943	24.362	23.2178
6610	PC(16:0/16:1)	Phosphatidylcholine	PC Ester	53491	DMS-MS	100009639		10.6338	10.492	12.1735	10.7815	15.4615	14.2093	15.6606	6.2307	6.7719	5.8577	4.6535	5.3508	3.8339	7.371	4.1482	10.2121	4.0228	5.7139	4.243	18.2463	18.6373	13.4267	12.759	12.3775	12.1208	8.2484	9.6247	9.655	10.0485	15.3398	6.7618	7.2071	11.4545	8.9846
6611	PC(16:0/18:0)	Phosphatidylcholine	PC Ester	54157	DMS-MS	100010305		4.7848	4.604	5.9581	4.7605	6.4686	5.375	6.9299	4.8017	4.184	3.5147	3.351	4.1211	2.074	4.2495	3.4755	6.3659	2.7842	2.7894	3.0165	6.2181	6.7517	6.6713	7.7008	8.2783	9.7067	6.3377	7.4198	5.6622	4.4237	4.5314	3.2466	3.6552	4.3668	3.6518
6612	PC(16:0/18:1)	Phosphatidylcholine	PC Ester	53656	DMS-MS	100009804		60.1047	65.4217	89.8116	61.6152	99.8866	74.25	85.4334	39.1427	55.2059	42.3443	41.5724	50.64	19.7834	47.329	34.1408	116.178	41.6082	41.1337	37.9977	113.3	117.949	67.547	71.8743	95.0204	95.757	59.6868	63.1094	64.5329	59.72	69.6469	48.2116	45.5358	66.9034	56.6031
6613	PC(16:0/18:2)	Phosphatidylcholine	PC Ester	54341	DMS-MS	100010489		45.5368	48.4455	76.7399	58.8695	88.0032	83.3489	87.8515	41.9823	51.4989	55.6528	34.2769	54.3577	21.8211	76.9006	28.6217	89.1768	30.8544	40.9384	31.5889	119.403	121.835	105.397	108.01	106.842	112.576	77.6513	100.156	85.4769	56.1616	78.4306	51.1892	51.3049	61.4344	53.1539
6614	PC(16:0/18:3)	Phosphatidylcholine	PC Ester	53825	DMS-MS	100009973						1.0753															1.8496	1.175
6616	PC(16:0/20:1)	Phosphatidylcholine	PC Ester	53657	DMS-MS	100009805			1.3923	2.1737		2.1105											2.4363				2.1946	1.8372		1.7823	1.2997	2.0543		1.4779	1.6099					1.3183
6617	PC(16:0/20:2)	Phosphatidylcholine	PC Ester	54528	DMS-MS	100010676		1.8609	1.6865	1.7581	2.0676	2.2161	1.8335	2.2616		1.9827	1.6569		2.8238		2.7154		2.3353			1.5694	2.4312	3.2535	2.2595	2.5516	2.5238	2.9353	1.7454	2.135	2.0504	1.6919	1.9396			1.9234	1.7171
6618	PC(16:0/20:3)	Phosphatidylcholine	PC Ester	53296	DMS-MS	100009444		2.3511	3.4197	3.8622	4.1012	4.6377	4.1525	4.8177	2.6548	3.0242	3.0532	1.6835	3.6187		3.4383	2.2658	4.814	1.6518	2.1348	1.5568	4.7255	6.0368	4.234	5.4824	6.676	5.4973	2.3953	3.4514	3.3388	3.9269	5.0842	3.5671	2.8308	4.4621	2.7847
6619	PC(16:0/20:4)	Phosphatidylcholine	PC Ester	54158	DMS-MS	100010306		16.2725	16.975	26.0136	25.2716	28.6502	29.1743	36.8338	19.5712	22.9413	28.8849	14.9517	28.5634	10.3927	39.2935	22.3088	45.0113	10.674	11.0896	10.6776	33.9543	42.8803	53.9795	51.6176	42.0765	47.0977	33.8494	38.3626	32.0677	27.759	40.4532	24.2777	24.1505	31.7443	21.8391
6620	PC(16:0/20:5)	Phosphatidylcholine	PC Ester	54159	DMS-MS	100010307						3.0359	3.3545	3.9488							3.7699		3.1662				4.736	6.7724	6.1993	5.2652	5.2231	4.4121	3.1674	5.7913	3.4519					1.7072
6623	PC(16:0/22:4)	Phosphatidylcholine	PC Ester	54161	DMS-MS	100010309								3.9535					5.0025		4.8838	3.6163	3.6141				4.3146	4.5085		3.8746	5.7132	4.5126	3.3892	4.2776		4.5337	4.0049	2.5127		2.8021
6624	PC(16:0/22:5)	Phosphatidylcholine	PC Ester	54529	DMS-MS	100010677		3.6777	3.8137	6.5432	5.1698	5.3374	4.9133	6.4619	4.4861	4.7865	5.3668	3.5349	7.0399		8.3045	4.0666	6.4691				8.2263	11.7775	8.7868	8.2525	11.5117	11.0726	6.6897	9.0897	8.0346	5.685	5.2879	4.3396	3.609	4.8466	3.7279
6625	PC(16:0/22:6)	Phosphatidylcholine	PC Ester	54003	DMS-MS	100010151		12.051	10.8549	18.8483	13.9404	16.1583	16.6687	13.7068	10.1752	9.7343	9.7858	7.1735	18.5717		15.6164	8.1924	20.9485	6.1803	9.0722		15.6434	32.3284	21.2987	21.7098	27.0962	17.0676	15.6416	13.7288	24.6856	15.4743	18.1679	16.7372	9.4065	13.5396	7.4719
6627	PC(17:0/16:1)	Phosphatidylcholine	PC Ester	53658	DMS-MS	100009806																					1.7626
6628	PC(17:0/18:1)	Phosphatidylcholine	PC Ester	54162	DMS-MS	100010310		2.3004	2.599	2.6067	2.2254	4.1713	2.0098	2.3333									3.1271	1.9592		1.558	3.7894	3.8926	1.6584			1.3867		1.4779				1.8262	1.9962	2.2295
6629	PC(17:0/18:2)	Phosphatidylcholine	PC Ester	54163	DMS-MS	100010311		1.2983	1.4565	2.0624	1.5338	2.2141	1.8335	1.6325		1.6452	1.2091		2.3169		1.7922		2.5565			1.1532	2.5224	2.5408	1.4177		1.8558	2.2878	1.6187	1.5771	1.8043	1.2276	1.8945			1.4532
6637	PC(18:0/12:0)	Phosphatidylcholine	PC Ester	53828	DMS-MS	100009976																					1.2273	1.3348
6638	PC(18:0/14:0)	Phosphatidylcholine	PC Ester	54004	DMS-MS	100010152																						1.459
6640	PC(18:0/16:1)	Phosphatidylcholine	PC Ester	53830	DMS-MS	100009978		2.6324	3.3011	3.4039	3.1615	3.5094	3.0642	3.4473	2.0304	1.6571	2.2099	1.8901			1.5214	1.5805	2.9627	1.375	1.6109	1.7261	3.7518	3.5547	2.0289	2.1654	2.2616	1.6553	1.2373	1.8796	1.9008	2.3991	3.4951	1.9206	2.1705	2.9698	2.4873
6641	PC(18:0/18:0)	Phosphatidylcholine	PC Ester	53660	DMS-MS	100009808		1.1732		1.3964	0.9461	1.2477	1.2061	1.1666		1.2959	0.9907	0.7074			1.7031	0.6808	1.3262	0.7051	0.8833		1.2402	1.2873	1.3766	1.6611	1.8102	1.6948	1.2925	1.3589	2.016	0.9701	1.3594	0.8658	1.0445	0.9693	1.1147
6642	PC(18:0/18:1)	Phosphatidylcholine	PC Ester	54530	DMS-MS	100010678		15.4587	16.7453	24.7464	16.6423	23.1281	18.5417	19.1096	12.7332	16.0693	12.2556	12.5466	14.8611	5.4453	13.0603	10.8243	40.9186	12.2968	11.8269	11.7519	31.3522	34.4477	14.6314	14.9808	19.356	21.7629	12.0336	13.6982	13.7809	14.5128	19.1223	13.5545	13.1004	18.0442	16.5181
6643	PC(18:0/18:2)	Phosphatidylcholine	PC Ester	54345	DMS-MS	100010493		20.7399	20.9485	37.731	28.2844	39.5899	37.4392	39.9122	26.521	28.3818	33.6201	23.1361	30.4642	11.8272	42.6643	15.1232	79.8356	15.663	19.6699	17.1465	46.345	53.1402	50.6053	52.1872	54.4377	54.9757	36.8323	57.419	39.6751	27.231	38.0381	23.573	28.0773	32.9878	25.5823
6646	PC(18:0/20:0)	Phosphatidylcholine	PC Ester	54166	DMS-MS	100010314															1.5075										1.3864									1.2256
6648	PC(18:0/20:2)	Phosphatidylcholine	PC Ester	53300	DMS-MS	100009448																																		1.1599
6649	PC(18:0/20:3)	Phosphatidylcholine	PC Ester	54531	DMS-MS	100010679		1.6529	1.6212	2.0079		2.0308	2.7497	2.3979			2.0329	1.2917			2.1362	1.5741	3.9159	1.8655		1.437	2.4931	3.3735	1.5359	2.1985	2.6527	2.996	2.0227	2.7485		2.6399	3.0129		1.7156	2.8497	2.3025
6650	PC(18:0/20:4)	Phosphatidylcholine	PC Ester	54167	DMS-MS	100010315		9.9879	8.6014	14.3633	11.9643	16.9007	15.6593	22.605	12.6826	14.3803	19.2965	11.2713	15.1621	6.5638	24.7797	16.9461	37.6786	7.4895	6.7931	5.5039	18.1335	21.8467	26.2368	24.8936	22.6895	23.4026	15.8249	23.5978	16.0024	18.5266	23.4166	13.6638	14.6012	17.083	11.5699
6651	PC(18:0/20:5)	Phosphatidylcholine	PC Ester	54168	DMS-MS	100010316																					2.5596	4.3453			3.3326
6655	PC(18:0/22:5)	Phosphatidylcholine	PC Ester	53662	DMS-MS	100009810															3.6909		3.7868					2.838		2.6198	3.5935	4.1296					3.0654
6656	PC(18:0/22:6)	Phosphatidylcholine	PC Ester	54170	DMS-MS	100010318		5.423		5.8281		5.2422	7.4284	5.113		5.1005					5.7784	4.9935	8.1602					7.2483	6.1037		7.6395	6.8014	5.9846	5.4453	7.4805		9.8914		5.9226	5.5171
6658	PC(18:1/16:1)	Phosphatidylcholine	PC Ester	54346	DMS-MS	100010494		7.987	9.9135	9.4449	6.4634	11.5082	8.6667	10.4298	5.6163	5.9242	5.0844	4.1572	4.6009	2.468	6.7446	4.1868	17.0465	4.563	5.6903	3.7392	17.7706	15.0881	5.1172	5.6809	8.7182	7.8963	5.4151	4.1991	6.2451	7.9549	10.5581	6.4526	7.0632	8.3629	7.3461
6659	PC(18:1/18:1)	Phosphatidylcholine	PC Ester	53832	DMS-MS	100009980		6.8644	8.5212	12.2378	7.9922	13.1097	9.875	10.3423	5.6806	6.5721	5.2551	3.9138	6.7125	3.6041	6.1403	4.0676	25.1276	6.0517	8.0519	6.0006	21.4524	20.2208	5.6289	6.249	10.4378	9.9955	5.6157	6.0337	7.4733	8.3235	9.9916	7.5686	7.5761	11.2879	8.2378
6660	PC(18:1/18:2)	Phosphatidylcholine	PC Ester	53833	DMS-MS	100009981		12.0739	11.305	18.1961	15.597	20.8855	17.3078	18.3794	9.4691	9.3143	13.0651	7.9202	11.6752	5.1407	14.8276	7.7803	37.1466	9.1957	11.6073	8.3028	36.6809	35.4784	15.6501	19.3207	21.067	23.3785	14.3942	18.1658	15.9439	13.6332	19.9324	13.7539	14.8044	18.6737	14.8799
6663	PC(18:1/20:1)	Phosphatidylcholine	PC Ester	53493	DMS-MS	100009641																	1.5263
6664	PC(18:1/20:2)	Phosphatidylcholine	PC Ester	54171	DMS-MS	100010319																	1.1625
6665	PC(18:1/20:3)	Phosphatidylcholine	PC Ester	54532	DMS-MS	100010680						1.2522											1.8362				1.4505	1.8382	1.3947								2.4816	1.541		1.4499
6666	PC(18:1/20:4)	Phosphatidylcholine	PC Ester	54172	DMS-MS	100010320		4.5451	4.9368	6.8093	5.4617	7.2027	5.393	8.0823	4.1338	4.924	5.753	4.7216	7.9286	3.7129	10.6789	5.0946	13.8757	2.9486	3.3546	3.9628	8.1995	8.6736	10.9465	10.4943	7.9505	9.0685	6.3673	7.8659	7.5602	8.3029	10.1659	6.5269	6.9001	8.7051	7.9271
6672	PC(18:1/22:6)	Phosphatidylcholine	PC Ester	53496	DMS-MS	100009644																						4.3938		5.086	5.0731									2.9975
6674	PC(18:2/16:1)	Phosphatidylcholine	PC Ester	54173	DMS-MS	100010321		4.8361	5.3104	6.6333	5.0411	6.5432	7.4072	8.6323	4.1058	4.405	4.467	3.4836	3.8616	2.4805	5.8401	3.4371	10.9603	2.3916	4.7958	2.9133	13.2805	10.9069	5.549	4.7411	6.4148	5.9741	3.4927	4.9816	4.7979	5.2054	8.931	4.9095	4.9226	6.3578	5.7689
6675	PC(18:2/18:2)	Phosphatidylcholine	PC Ester	53304	DMS-MS	100009452		12.577	11.4028	12.3538	12.569	13.5491	13.9343	13.6491	11.9474	12.6891	12.2927	11.5188	11.7024	10.3533	12.3796	10.905	16.6117	11.5199	11.4509	11.8498	19.4345	18.4984	13.4571	14.5618	14.0213	13.7439	13.4946	13.0719	12.8806	12.3053	15.4263	12.4363	12.3066	13.3513	13.5471
6676	PC(18:2/18:3)	Phosphatidylcholine	PC Ester	53835	DMS-MS	100009983		5.656	6.2694	6.1653	6.0471	6.0104	6.2497	5.633	5.6817	6.0952	7.2886	4.9406	5.7772	6.5062	6.8766	5.7779	5.7481	5.4411	5.956	5.4607	5.7794	6.0368	6.5752	6.6778	6.7202	6.9121	5.9883	5.861	6.5065	5.8102	7.1357	6.8061	6.5623	5.6944	6.0846
6678	PC(18:2/20:1)	Phosphatidylcholine	PC Ester	53305	DMS-MS	100009453																	1.509
6680	PC(18:2/20:3)	Phosphatidylcholine	PC Ester	53497	DMS-MS	100009645		4.6833	4.9395	4.4645	5.3795	4.4522	5.2849	5.003	5.2787	5.5968	4.4624	4.0257	4.5075	4.465	4.1337	4.2593	5.1014	4.6638	4.9347	3.7722	4.8615	4.7939	5.1555	4.287	5.3497	4.7293	5.5471	5.82	5.2268	4.2601	5.2295	4.4946	5.4471	4.2071	5.4232
6681	PC(18:2/20:4)	Phosphatidylcholine	PC Ester	54533	DMS-MS	100010681		18.4608	19.8801	16.4912	21.4869	22.1098	20.3375	20.0277	19.8931	18.1852	19.8958	24.4403	21.1291	21.4153	22.5377	19.6811	23.8029	18.7532	18.4633	19.1537	21.6551	18.8652	21.1401	20.5006	20.9159	21.3548	22.3626	21.986	17.8294	20.0137	24.1878	20.3738	18.4825	20.1593	21.7706
6682	PC(18:2/20:5)	Phosphatidylcholine	PC Ester	53665	DMS-MS	100009813		5.1496	5.3871	4.1754	4.2829	5.1723	5.6237	4.5723	4.4319	5.5218	5.5379	3.9027	5.4156	3.2769	5.0927	4.7071	5.448	4.3608	4.6788	4.2918	6.3589	6.4338	6.1993	6.1165	4.7008	4.6107	4.7069	5.9463	5.5078	6.4797	5.0861	4.9557	5.1151	5.7233	5.5883
6685	PC(18:2/22:4)	Phosphatidylcholine	PC Ester	54535	DMS-MS	100010683		5.2926	4.6278	3.538	3.9328	6.0541	3.4552	4.0922	3.8919	4.4036	5.8696	4.7103	5.6695		5.8882		4.3019	3.7805	5.2734	4.9152	4.3321	4.0742	4.1067	5.1955	4.7905	4.4348	4.1741	3.8051	4.0163	4.976	4.3904	5.7106	4.9312	5.3137	4.1867
6686	PC(18:2/22:5)	Phosphatidylcholine	PC Ester	53498	DMS-MS	100009646		4.7278	5.4606	5.0287	4.8878	5.4195	5.6965	6.0058	4.9038	4.7865	6.2314	5.7568	5.5466	4.9645	4.6524		4.7335	4.5033	4.1671	4.6483	3.5101	4.3358	5.4522	5.8253	5.3239	5.033	5.891	5.4538	3.826	5.907	5.3134	5.7408	4.9494	6.9237	4.8199
6687	PC(18:2/22:6)	Phosphatidylcholine	PC Ester	54349	DMS-MS	100010497		8.4991	8.6316	10.9556	8.7839	9.8676	13.2263	9.3607	11.271	11.8382	8.742	8.5966	13.5907	8.1534	12.0636	7.2685	9.1024	8.92	9.6998	7.4849	11.0946	8.5996	10.8086	11.6396	10.743	12.1911	12.2412	10.4075	9.0061	10.7647	11.2213	11.0135	10.9128	8.7835	11.3857
6690	PC(20:0/18:1)	Phosphatidylcholine	PC Ester	53306	DMS-MS	100009454		1.8158		1.5657		1.9863				1.481	1.2648						2.3826				2.8	2.2844			1.8496	1.3481				1.7074				1.8114
6691	PC(20:0/18:2)	Phosphatidylcholine	PC Ester	53307	DMS-MS	100009455			1.3032	2.1503	1.3956		2.0276	1.9112		1.5749	1.6201				2.0571		3.1465		1.4335		2.7351	2.7724	1.6809	1.4259	1.7527	1.7063	1.4504	1.6855		1.6525	2.8146		1.5497	2.0088
6832	PE(15:0/14:1)	Phosphatidylethanolamine	PE Ester	54181	DMS-MS	100010329								1.0953		0.8396								2.7171	1.7458	2.4941										1.6114				1.3199
6852	PE(16:0/16:0)	Phosphatidylethanolamine	PE Ester	54006	DMS-MS	100010154		0.3566	0.4651	0.5165	0.3713	0.3849	0.435	0.5983		0.3052		0.3144				0.3443	0.3236	0.2925	0.4242	0.3237	0.4236	0.3935	0.358	0.5348	0.3776	0.348	0.3483	0.3885	0.3132	0.3549	0.3695		0.3027	0.4323	0.4439
6853	PE(16:0/16:1)	Phosphatidylethanolamine	PE Ester	53672	DMS-MS	100009820		0.8944	1.0127	0.7946	0.768	1.0469	1.0019	0.8694		0.5922						0.5234	0.6844			0.4374	1.0697	1.1838		0.5013	0.7206	0.5456				0.7662	1.3065		0.524	0.9118
6856	PE(16:0/18:1)	Phosphatidylethanolamine	PE Ester	54007	DMS-MS	100010155		7.8688	8.6769	10.3987	6.0756	10.996	7.7144	10.4725	3.6865	4.8615	3.3052	3.4108	3.3	2.314	3.0265	3.4237	10.8422	3.6799	4.9328	3.7644	11.6748	10.1702	3.0804	3.9038	6.2624	6.8068	3.0175	3.6621	4.3662	4.8514	6.1444	3.9911	3.9896	7.343	5.2062
6857	PE(16:0/18:2)	Phosphatidylethanolamine	PE Ester	53502	DMS-MS	100009650		6.2578	5.4763	8.0829	5.8674	9.045	7.9727	8.2228	4.1829	4.2884	4.5139	3.6934	4.5338	2.3565	4.6049	3.1313	9.922	3.4684	5.1856	3.8553	10.8762	10.7256	4.536	4.8592	6.4279	7.4809	4.0127	4.4464	4.3101	6.0599	9.6843	4.4444	5.2887	8.1532	5.8083
6860	PE(16:0/20:1)	Phosphatidylethanolamine	PE Ester	54185	DMS-MS	100010333		0.5887	0.7039	0.8468	0.6946	0.6581	0.6178	0.6706									0.8711				0.6112	0.8573										0.4855		0.4274
6861	PE(16:0/20:2)	Phosphatidylethanolamine	PE Ester	53315	DMS-MS	100009463								0.4936													0.7238	0.626	0.379			0.6169								0.5531
6862	PE(16:0/20:3)	Phosphatidylethanolamine	PE Ester	54543	DMS-MS	100010691		0.5697		0.5358	0.5188	0.5687	0.7069	0.6872							0.6347	0.3461	0.8015				0.8209	0.7712	0.4098		0.7091	0.563			0.4643	0.5172	0.9311	0.4759	0.5718	0.812
6863	PE(16:0/20:4)	Phosphatidylethanolamine	PE Ester	54544	DMS-MS	100010692		3.0817	2.7918	3.9772	3.1703	4.4904	5.2951	5.5296	3.5228	3.6085	4.288	2.4375	3.3132	1.7206	5.1579	3.2052	6.6428	2.1692	2.4931	1.625	5.6926	6.2295	4.9597	4.8716	5.8247	5.9033	2.7947	3.533	3.8636	4.9161	8.1305	3.3303	3.6303	5.6043	3.9263
6864	PE(16:0/20:5)	Phosphatidylethanolamine	PE Ester	54008	DMS-MS	100010156																					1.3176	1.0874
6867	PE(16:0/22:4)	Phosphatidylethanolamine	PE Ester	54358	DMS-MS	100010506		0.9979		1.461	1.0727	1.3078	0.9884	1.7915	0.9545	1.0024	1.3512	0.9974	1.3833		1.3287	1.4845	1.6692				1.2689	2.0503	1.4196	1.5533	2.1992	2.3777	1.5	1.2324	1.1948	1.2799	2.531	1.339	1.2723	1.552	1.0745
6868	PE(16:0/22:5)	Phosphatidylethanolamine	PE Ester	54359	DMS-MS	100010507		1.3378	1.2691	1.8971	1.5238	2.2103	1.6082	1.8614	1.0318	1.2266	1.356	0.7937	1.9282		1.8702	0.815	2.1834		1.0233	0.9596	2.9588	3.2427	2.5018	2.3164	3.865	3.359	1.4845	1.7438	2.3518	1.6065	2.8395	1.1115	1.1433	1.8525
6869	PE(16:0/22:6)	Phosphatidylethanolamine	PE Ester	53845	DMS-MS	100009993		5.3254	5.3532	8.1462	7.2529	8.4259	7.2816	9.2666	3.1508	3.6387	3.1713	2.8005	5.9035	1.9916	4.8609		8.3571	2.9065	2.9371	2.5509	12.9346	14.8737	7.3377	7.9377	10.7857	9.4239	4.3902	7.2233	7.9613	4.1134	5.4127	4.044	4.3454	4.878	3.2087
6877	PE(17:0/18:1)	Phosphatidylethanolamine	PE Ester	53317	DMS-MS	100009465		1.2839		1.8986		1.9978	1.4946	1.3909									1.2644				1.3975	2.0014				1.2733								0.8799
6878	PE(17:0/18:2)	Phosphatidylethanolamine	PE Ester	54009	DMS-MS	100010157				1.1627		1.2601	1.4371	1.0604									1.6245				1.5059	1.4916				1.4358								1.0724
6883	PE(17:0/20:4)	Phosphatidylethanolamine	PE Ester	53503	DMS-MS	100009651				0.9883							0.7445						1.4813					1.0808
6889	PE(17:0/22:6)	Phosphatidylethanolamine	PE Ester	54189	DMS-MS	100010337					1.0157	1.0764	0.8814															1.4663			1.6333					1.0197
6893	PE(18:0/16:0)	Phosphatidylethanolamine	PE Ester	53507	DMS-MS	100009655		0.6793	0.6249	0.8155	0.5689	0.8545		0.7134	0.5547	0.6918			0.575			0.4498	0.5289	0.5351		0.4477	0.5255	0.8726	0.4944	0.6417	0.6165	0.683				0.591	0.7571	0.3929	0.5417	0.6288	0.861
6894	PE(18:0/16:1)	Phosphatidylethanolamine	PE Ester	54191	DMS-MS	100010339		0.634	0.6169	0.6427	0.527	0.6823	0.5983	0.5765									0.5686				0.6214	0.5703				0.5505				0.4269	0.664	0.5714		0.7169
6896	PE(18:0/18:0)	Phosphatidylethanolamine	PE Ester	54547	DMS-MS	100010695		1.9813	1.8766	3.3024	2.4519	2.6596	2.7113	3.0073	1.2352	1.5058	1.4388	1.0803	1.8094	0.6257	2.1975	0.9268	2.8666	1.2225	1.212	1.1717	3.1785	3.6163	3.3316	3.3957	3.4129	3.6806	2.1544	3.0067	2.2729	2.1979	2.8807	1.5	1.6952	2.6245	1.3587
6897	PE(18:0/18:1)	Phosphatidylethanolamine	PE Ester	54548	DMS-MS	100010696		10.5521	10.41	15.4541	10.6153	15.8123	12.6612	13.5538	6.8354	7.2527	6.1829	5.5494	7.0688	3.5654	6.6188	5.7025	17.1254	6.5572	6.5811	5.461	18.5819	17.1701	8.7824	9.1979	13.0882	14.0264	7.639	9.2565	8.6772	8.6686	12.6872	7.0446	6.9339	11.0216	7.9237
6898	PE(18:0/18:2)	Phosphatidylethanolamine	PE Ester	54011	DMS-MS	100010159		16.9085	13.3384	25.4837	17.9524	28.7672	27.3534	24.4888	13.8483	15.62	16.9562	12.0474	16.8139	8.0175	22.6881	10.6048	31.1267	10.323	11.3826	9.8079	30.7605	31.1714	26.7916	26.6911	32.3154	31.0064	17.1078	22.1328	23.0478	17.745	30.1875	13.7662	14.0708	22.6885	15.1325
6899	PE(18:0/18:3)	Phosphatidylethanolamine	PE Ester	53847	DMS-MS	100009995																					0.4453
6901	PE(18:0/20:1)	Phosphatidylethanolamine	PE Ester	54363	DMS-MS	100010511			0.5536	0.5725	0.64	0.894	0.8349	0.7306									1.0789		0.6514	0.4948	0.815	0.8062	0.4855		0.6463	0.7226	0.5981	0.8426						0.6156	0.5381
6902	PE(18:0/20:2)	Phosphatidylethanolamine	PE Ester	54012	DMS-MS	100010160		0.8066	0.5274	0.709	0.6811	0.8062	0.823	0.7259								0.4281	0.9151	0.4752			1.0544	1.1353	0.6706		0.6025	0.862			0.802	0.5985	0.7673		0.5753	0.6201
6903	PE(18:0/20:3)	Phosphatidylethanolamine	PE Ester	54549	DMS-MS	100010697		2.9056	2.5712	3.7301	2.7694	3.754	3.2088	4.5636	2.1134	1.67	1.5563	1.6036	1.7772	1.1336	1.9885	1.5122	3.8209	1.1808	1.5081	0.9904	4.2437	4.9256	2.819	2.8396	3.1776	3.2355	2.1038	2.0155	2.2982	2.3614	4.0691	1.6279	1.6636	3.0546	1.7067
6904	PE(18:0/20:4)	Phosphatidylethanolamine	PE Ester	54013	DMS-MS	100010161		23.8438	19.725	34.0663	25.8155	29.3387	31.5798	37.2257	22.6527	27.3407	26.3595	16.9035	31.6931	10.9296	39.6747	21.5575	56.7986	16.4856	15.8225	15.4655	42.3095	47.9216	39.0643	39.7816	38.8734	41.1796	25.3421	30.1127	27.3946	30.2785	53.0218	23.5534	24.8729	32.5048	20.2357
6905	PE(18:0/20:5)	Phosphatidylethanolamine	PE Ester	54192	DMS-MS	100010340		1.3085	2.2962	2.8316	2.5053	2.8581	2.2026	2.9372		1.841	2.0675	1.3359			2.1087		3.6996		1.7647		4.2068	5.5455	4.0236	3.0354	3.475	3.8864	2.458	2.8676	2.3057	1.8032	2.3343	1.4313		1.9269	1.2998
6908	PE(18:0/22:4)	Phosphatidylethanolamine	PE Ester	53674	DMS-MS	100009822		3.1698	3.0837	5.7728	4.095	4.2952	4.9774	7.2005	3.3093	3.7613	3.9242	3.0557	4.9196	1.7792	5.1362	5.806	5.8102	1.9006	1.9827	1.8118	6.4795	7.2201	6.3267	5.7206	7.7029	9.9823	5.2579	5.4433	5.1515	4.6487	7.8331	3.4618	2.8213	5.3672	2.8344
6909	PE(18:0/22:5)	Phosphatidylethanolamine	PE Ester	53319	DMS-MS	100009467		4.539	4.5446	8.1002	5.7528	7.3793	6.3954	6.6102	3.5061	4.4837	5.4743	2.8035	6.7084	2.6441	7.2014	3.2425	7.6992	2.297	2.9932	3.4895	10.738	12.4893	9.2878	10.2496	15.1325	13.697	6.1448	8.5312	8.5645	5.5854	8.2212	3.452	3.7348	5.6629	3.4703
6910	PE(18:0/22:6)	Phosphatidylethanolamine	PE Ester	54193	DMS-MS	100010341		16.3209	14.7114	25.8505	17.6953	17.89	18.4981	19.5953	8.2855	9.5757	11.3861	6.1549	18.1229	3.7071	16.4588	7.1911	26.9457	7.5105	6.6062	6.1295	28.4203	38.1466	19.9018	26.3175	31.9976	27.9861	14.1115	21.1624	24.1328	12.1214	19.3608	9.8968	8.4509	14.8351	7.1815
6911	PE(18:1/14:1)	Phosphatidylethanolamine	PE Ester	53320	DMS-MS	100009468		0.5736		0.6482		0.8046		0.7225	0.512									0.4785	0.4991		0.6724	0.7002			0.5532			0.4685						0.514
6912	PE(18:1/16:1)	Phosphatidylethanolamine	PE Ester	54550	DMS-MS	100010698		3.1928	3.1792	3.2974	1.9683	3.7324	2.7551	2.7849	1.9073	2.4025	1.1678	1.5902	2.3813	0.8202	1.0942	1.1477	5.31	1.9511	2.3997	1.1664	4.024	3.5872	0.9394	1.2947	2.6203	2.5481	0.9014	1.5505	1.4784	2.438	2.85	1.7813	1.6698	2.9712	2.2735
6913	PE(18:1/18:1)	Phosphatidylethanolamine	PE Ester	53321	DMS-MS	100009469		7.5234	8.3957	10.8854	6.5364	12.0073	7.6581	9.7365	4.2177	5.166	2.8718	3.4766	4.1906	2.1428	2.6186	2.1916	22.1551	5.242	5.4964	4.0666	23.6858	22.0856	1.6494	2.1457	5.1292	5.1729	2.5758	2.9932	3.7237	5.4425	7.171	5.0223	4.8244	7.7958	5.6972
6914	PE(18:1/18:2)	Phosphatidylethanolamine	PE Ester	54551	DMS-MS	100010699		9.7872	8.3566	11.462	7.5187	12.9197	11.136	9.9391	6.7685	6.9783	6.1824	5.3013	8.0424	3.3439	6.3591	2.9111	36.6055	6.9642	8.5619	6.1951	27.116	24.8031	3.2504	4.4187	7.1763	7.134	4.1659	5.4124	5.4946	8.6551	13.6797	7.5324	8.8099	13.1153	9.5256
6917	PE(18:1/20:1)	Phosphatidylethanolamine	PE Ester	53322	DMS-MS	100009470		1.1203	0.8819	1.1605	0.8031	1.0057	0.8488	0.8806	0.5462	0.5781		0.4524					2.5387	0.6998	0.6969	0.4491	1.9254	1.8809			0.5095	0.4719					0.8172		0.5098	1.0081	0.8546
6918	PE(18:1/20:2)	Phosphatidylethanolamine	PE Ester	54552	DMS-MS	100010700						0.598											0.8563				0.9627	1.0015
6919	PE(18:1/20:3)	Phosphatidylethanolamine	PE Ester	54195	DMS-MS	100010343		0.5352	0.6762	0.7217		0.8948	0.8478	1.0399	0.4376	0.7872							1.603	0.6484		0.6303	1.3167	1.5437			0.5787	0.6716			0.6314	0.7247	1.0708	0.5869	0.7779	0.7957	0.6764
6920	PE(18:1/20:4)	Phosphatidylethanolamine	PE Ester	54364	DMS-MS	100010512		4.6842	4.0326	4.9002	3.2835	5.8571	4.5326	5.4435	3.9285	4.3913	4.2114	3.2853	4.8615	2.0334	4.418	2.4543	21.0325	3.4612	2.8072	3.3994	10.1295	10.3937	4.136	4.9727	5.2127	5.5958	3.8842	4.1081	3.4707	5.019	9.1468	4.382	4.2527	6.2294	4.8556
6921	PE(18:1/20:5)	Phosphatidylethanolamine	PE Ester	53675	DMS-MS	100009823																	2.2255				2.4351	1.6582
6922	PE(18:1/22:0)	Phosphatidylethanolamine	PE Ester	55177	DMS-MS	100013437		1.5511	1.3199	1.6984	1.2935	2.0785	1.7658	1.6095	1.3568	1.1731	1.0979	0.8774	1.6184	0.9051	1.2605	1.3629	1.1001	0.7845	1.2362	0.8601	1.6809	1.6288	0.7589	0.8467	2.1355	1.6516	1.1589	1.6891	1.7599	2.2287	2.1299	1.8482	2.0662	2.5892	1.7623
6923	PE(18:1/22:1)	Phosphatidylethanolamine	PE Ester	54365	DMS-MS	100010513				0.3178																	0.3715
6925	PE(18:1/22:4)	Phosphatidylethanolamine	PE Ester	53323	DMS-MS	100009471		0.6653	0.4866	0.7897		0.7573	0.8755	0.9728	0.9074	0.9434					0.8705	0.9524	1.5084				1.0751	1.2196	0.9639	1.0939	1.1255	1.0128		0.8		0.8742	1.8265			0.7948
6926	PE(18:1/22:5)	Phosphatidylethanolamine	PE Ester	53324	DMS-MS	100009472		1.068	0.9079	1.0088	0.9739	1.208	1.1012	1.0245		0.8492	0.5394	0.6596			0.9948		1.9512	0.9118	0.7709	0.8607	2.4102	2.2314	0.8358	1.107	1.9216	1.6122	1.0476	1.0688	1.7754	1.0486	2.0211		1.0163	1.6841
6927	PE(18:1/22:6)	Phosphatidylethanolamine	PE Ester	53509	DMS-MS	100009657		3.4098	3.2516	5.6842	4.215	5.9101	4.2514	5.1277	2.2414	3.0544	2.9218		4.6096		3.3214	1.2602	10.1534	3.3105	2.5531	2.5018	11.0304	13.4388	3.392	4.7117	6.4265	5.0179	2.7933	4.7507	3.5826	3.5468	6.2454	2.8986	2.7261	4.8277	2.7192
6928	PE(18:2/14:1)	Phosphatidylethanolamine	PE Ester	54016	DMS-MS	100010164																						0.4595
6929	PE(18:2/16:1)	Phosphatidylethanolamine	PE Ester	53510	DMS-MS	100009658		1.7522	1.9037	1.9646	1.1193	2.3672	2.1614	1.9071	1.2255	1.2706	1.6685	0.9918	1.2866	0.7899	1.4003	1.0172	3.6606	1.1241	1.7545	1.0669	2.7964	2.822	1.225	0.8397	1.7464	1.3879	1.0479	1.0796	1.0217	1.7955	2.6472	1.2911	1.2387	2.0423	1.425
6930	PE(18:2/18:2)	Phosphatidylethanolamine	PE Ester	53325	DMS-MS	100009473		0.6007	0.4574	0.7802	0.6533	0.9282	0.7014	0.8133	0.5279	0.7797	0.6855	0.4893	0.6567	0.3253	0.8406	0.4378	1.8544	0.4257	0.5485	0.7092	1.9942	1.8273	0.4018	0.4588	0.7338	0.6662	0.4765	0.5043	0.5511	0.8206	1.4387	0.7071	0.7032	0.9813	0.7581
6933	PE(18:2/20:1)	Phosphatidylethanolamine	PE Ester	54196	DMS-MS	100010344								0.4765									1.153				0.6792	0.6679								0.5079				0.4874
6935	PE(18:2/20:3)	Phosphatidylethanolamine	PE Ester	54017	DMS-MS	100010165																	0.5445
6936	PE(18:2/20:4)	Phosphatidylethanolamine	PE Ester	54555	DMS-MS	100010703				0.6936				0.8341		0.7876	0.7418	0.574			1.0242	0.8059	1.7148			0.6475	1.1456	1.1567	0.7629	0.9988					0.8731		1.4253			0.8353
6938	PE(18:2/22:1)	Phosphatidylethanolamine	PE Ester	54556	DMS-MS	100010704																																		0.2363
6942	PE(18:2/22:6)	Phosphatidylethanolamine	PE Ester	53677	DMS-MS	100009825																	1.9038				1.7566	2.022												1.1607
6948	PE(O-16:0/18:1)	Phosphatidylethanolamine	PE Ether	54366	DMS-MS	100010514		1.0643	1.0127	1.3607	0.9581	1.2739	1.1021	1.1592	0.9186	0.9024		0.658	0.775	0.6051	0.7018	0.8493	1.1023	0.7903	0.6762	0.5655	1.3619	1.5027	1.0118	0.6982	1.0481	1.0735	0.7306	0.6995	0.6632	0.674	1.1645		0.7364	1.0328	0.7505
6949	PE(O-16:0/18:2)	Phosphatidylethanolamine	PE Ether	53850	DMS-MS	100009998		0.8432	0.6335	0.9099	0.6568	1.0216	0.7409	0.9423	0.653	0.6574	0.8245	0.6595			0.6822	0.6116	0.6971	0.7312	0.6704		0.8022	0.9515	0.7412		0.9114	0.5552		0.6518		0.8043	1.4192	0.8149		1.0136	0.7289
6952	PE(O-16:0/20:1)	Phosphatidylethanolamine	PE Ether	54367	DMS-MS	100010515																	0.4372
6954	PE(O-16:0/20:3)	Phosphatidylethanolamine	PE Ether	54200	DMS-MS	100010348								0.4295
6955	PE(O-16:0/20:4)	Phosphatidylethanolamine	PE Ether	53329	DMS-MS	100009477		1.3717	1.0948	1.8963	1.6229	1.4377	2.0121	2.2739	0.9015	1.4129	1.742	1.1899	1.5618		1.5874	1.5424	2.9141	1.067	1.1533	1.158	2.1598	2.9384	2.5061	2.3853	1.6461	2.4597	1.5706	2.1682	1.7948	1.9487	2.5036	1.4991	1.8878	1.8968	1.6385
6959	PE(O-16:0/22:4)	Phosphatidylethanolamine	PE Ether	53852	DMS-MS	100010000		0.9392		1.1648	1.0143	0.822	0.9531	1.3264								0.9361	1.0056				1.239	1.3265	1.3282	1.3793	1.1774	1.6193	1.1316		1.0368	1.089	1.1373			0.8948
6960	PE(O-16:0/22:5)	Phosphatidylethanolamine	PE Ether	53331	DMS-MS	100009479		0.7702	0.9337	1.4454	0.9588	1.5206	1.1023	1.4455		0.7687	0.5357	0.5997			1.0963		1.2212			0.7948	1.9781	2.0548	1.9295	2.0909	2.0308	2.1618	1.0325	1.5938	1.6235	1.1444	1.1671			0.8171
6961	PE(O-16:0/22:6)	Phosphatidylethanolamine	PE Ether	53332	DMS-MS	100009480		1.8677	1.7348	2.8538	1.9661	2.7066	1.7027	2.9687	1.4769						1.6487		2.3431	1.8447	1.2583		3.0012	2.5664	2.1131	2.7466	2.3792	2.3518	2.0027	2.3994	2.1769		2.6369		1.6036	2.2127
6963	PE(O-18:0/16:0)	Phosphatidylethanolamine	PE Ether	53333	DMS-MS	100009481				0.6083		0.5587	0.5009	0.6353														0.5247	0.5325	0.5181									0.4143	0.6603
6964	PE(O-18:0/16:1)	Phosphatidylethanolamine	PE Ether	53334	DMS-MS	100009482		0.317		0.3849		0.6705															0.4712
6965	PE(O-18:0/18:0)	Phosphatidylethanolamine	PE Ether	53853	DMS-MS	100010001								0.3671													0.5162
6966	PE(O-18:0/18:1)	Phosphatidylethanolamine	PE Ether	53513	DMS-MS	100009661		2.3663	2.2151	2.7114	1.9456	3.006	2.0413	2.6684	1.2928	1.9626	1.0054	1.4477	1.6579	0.9306	0.8816	1.0685	3.5859	1.2719	1.2605	1.0498	3.2294	2.5789	1.2533	1.3369	2.0438	2.324	1.0738	1.3243	1.2988	1.8593	1.946	1.2688	1.1981	2.1506	1.6278
6967	PE(O-18:0/18:2)	Phosphatidylethanolamine	PE Ether	54368	DMS-MS	100010516		2.4906	1.6936	2.7504	2.4145	3.7999	3.65	2.5801	1.9223	1.9882	1.9659	1.5577	2.3502	0.8592	2.1782	1.3699	2.4685	1.412	1.4996	1.0911	3.1288	3.222	2.2074	1.8308	2.5829	2.3872	1.8379	2.2019	1.6451	2.4829	3.979	2.1068	2.5887	3.4144	2.2149
6972	PE(O-18:0/20:3)	Phosphatidylethanolamine	PE Ether	53335	DMS-MS	100009483				0.3281													0.4831
6973	PE(O-18:0/20:4)	Phosphatidylethanolamine	PE Ether	54203	DMS-MS	100010351		2.1317	1.6017	3.222	2.2456	2.6091	2.4357	3.5314	1.7294	2.3293	1.9717	1.784	2.603		3.0033	1.7352	4.4889	1.4205	1.5901	1.5503	3.8007	4.3321	3.8206	3.0523	3.7354	4.161	2.7947	3.266	2.2483	2.6946	3.9909	2.0376	2.3234	2.5435	2.4455
6977	PE(O-18:0/22:4)	Phosphatidylethanolamine	PE Ether	54019	DMS-MS	100010167			0.8272	0.8764				1.3015					1.506			0.814	0.8849				0.9627	0.8484	1.4371	0.8338	1.0083	1.1334		0.7942	0.7858		0.8986	0.7888		0.8083
6978	PE(O-18:0/22:5)	Phosphatidylethanolamine	PE Ether	54370	DMS-MS	100010518		0.6796	0.9861	1.1894	1.0624	1.0992	1.1614	1.221		0.7509	0.9859		1.5784		1.1971		1.3887				1.5126	1.9095	1.9132	1.8773	2.0308	1.9236	1.4209	1.5	1.4603	1.0253	1.2408			1.4473
6979	PE(O-18:0/22:6)	Phosphatidylethanolamine	PE Ether	54371	DMS-MS	100010519		1.9832	2.4783	2.4391	2.8546	2.4404	2.2111	3.0034		1.6581	2.0537	1.5387	3.2024		2.0787		3.007				3.593	4.6196	2.6596	3.0185	2.6491	4.552	2.5087	2.4527	2.8196	2.1333	2.4721	1.559	1.4117	2.0786	2.0666
6982	PE(P-14:1/18:1)	Phosphatidylethanolamine	PE Plasmalogen	53517	DMS-MS	100009665						0.6705											0.2909
6984	PE(P-16:0/16:0)	Phosphatidylethanolamine	PE Plasmalogen	54373	DMS-MS	100010521		0.6038	0.4996	0.8641	0.7964	0.8716	0.7375	1.0477											0.5333	0.4242	0.8252	1.0001			0.6878	0.5505		0.5766	0.5527	0.5418				0.5871	0.4748
6985	PE(P-16:0/16:1)	Phosphatidylethanolamine	PE Plasmalogen	54374	DMS-MS	100010522		0.9737	1.1248	1.3607	1.1605	1.4862	1.2649	1.4083	0.7276	0.6016	0.5982	0.5849		0.625	0.8041	0.9182	0.991	0.6973	0.7842	0.5614	1.7217	1.1634	0.6675	0.8523	0.9302	1.0058	0.6966		0.8118	1.1536	1.5807	0.7721	0.7514	1.1633	0.8819
6986	PE(P-16:0/18:0)	Phosphatidylethanolamine	PE Plasmalogen	54375	DMS-MS	100010523		0.5803	0.6886	0.6777		0.5448	0.5844	0.8577		0.4386						0.4498	0.5054	0.5077	0.4696	0.7859	0.6832	0.3878			0.5404	0.4719			0.6015	0.6999				0.4726
6987	PE(P-16:0/18:1)	Phosphatidylethanolamine	PE Plasmalogen	53336	DMS-MS	100009484		8.299	8.39	12.991	8.3853	11.6106	10.5948	12.9397	5.8114	7.8167	5.709	6.9751	7.2563	3.3765	5.2503	6.5748	17.0091	7.6932	7.5992	5.1641	13.5188	11.8475	5.9204	7.6204	11.3195	11.8912	7.1361	8.2025	6.5908	9.7152	9.117	5.933	6.6917	9.3946	6.6726
6988	PE(P-16:0/18:2)	Phosphatidylethanolamine	PE Plasmalogen	54561	DMS-MS	100010709		4.9687	5.056	7.3981	4.779	8.3972	7.486	7.4375	3.7633	4.6522	4.9019	3.1783	4.6705	2.2644	5.4381	2.8989	10.7408	4.524	5.6272	3.6128	9.2259	8.747	4.4632	3.8405	6.3692	6.8841	4.6407	4.418	4.9846	5.3445	8.4676	3.9105	4.3702	5.9513	4.5382
6991	PE(P-16:0/20:1)	Phosphatidylethanolamine	PE Plasmalogen	53520	DMS-MS	100009668		1.1096	0.9985	1.5577	0.933	1.2516	1.3525	1.2177	0.8584	0.9554	0.6035	0.7388	0.6838	0.428	0.8334	0.5724	1.8194	0.9605	0.9938	0.8247	1.3142	1.6967	0.5947		1.1005	0.578	0.5981	0.6259	0.8778	1.0589	1.129	0.7049	0.8214	1.4148	1.0337
6992	PE(P-16:0/20:2)	Phosphatidylethanolamine	PE Plasmalogen	54376	DMS-MS	100010524		0.4417	0.4615	0.7484	0.6255	0.5863	0.8588	0.7603							0.6432		0.883				0.7721	0.9333	0.585	0.5506		0.5725								0.702
6993	PE(P-16:0/20:3)	Phosphatidylethanolamine	PE Plasmalogen	53855	DMS-MS	100010003		1.5739	1.7692	2.0471	1.5907	2.4992	1.8026	2.4697	1.7114	1.385	1.5776	1.1456	1.4226	0.7343	1.4625	0.8909	2.734	1.0754	1.2166	1.1758	2.9777	2.9634	1.7698	1.7339	1.4226	2.0385	1.596	1.4599	1.5461	1.8025	3.553	1.8642	1.4721	2.6072	1.5818
6994	PE(P-16:0/20:4)	Phosphatidylethanolamine	PE Plasmalogen	54020	DMS-MS	100010168		19.6702	18.5025	34.083	26.0797	30.5279	29.1865	39.8785	20.8166	26.2906	28.7523	15.1196	28.3464	11.0274	37.803	18.0958	53.812	15.6053	15.5869	14.046	40.7524	45.5709	49.8424	43.784	39.3377	48.9071	30.4816	33.8511	29.119	32.2326	49.1301	24.0135	27.9223	37.3331	25.9045
6995	PE(P-16:0/20:5)	Phosphatidylethanolamine	PE Plasmalogen	54562	DMS-MS	100010710		1.9315	1.8122	4.3875	3.3803	3.2397	3.1717	3.2432	2.4088	1.7721	2.0618	1.3765	2.4449		2.7567		4.1621	1.1159	1.6406	1.5114	6.2961	6.6329	5.2132	4.1047	5.1117	4.9825	3.0714	3.66	2.8432	2.2857	3.2769		2.2385	2.152	1.4675
6998	PE(P-16:0/22:4)	Phosphatidylethanolamine	PE Plasmalogen	54206	DMS-MS	100010354		3.8213	3.3939	7.0985	6.1519	6.3896	6.6083	10.6113	4.8252	5.8233	6.2214	3.5679	7.028	2.8742	8.2048	8.0222	8.0365	3.061	3.1213	2.727	7.2497	8.8657	12.7585	10.855	10.1088	13.2824	8.7395	9.6747	7.7709	8.7421	11.0307	6.0253	6.4723	7.846	5.2274
6999	PE(P-16:0/22:5)	Phosphatidylethanolamine	PE Plasmalogen	53521	DMS-MS	100009669		7.3779	7.46	13.0989	10.0422	11.3301	9.8176	12.0977	6.4627	8.3899	8.3036	5.3372	11.9101	3.9563	11.8322	3.7711	14.9238	5.3129	6.6416	4.8329	16.7719	17.6905	17.758	16.5429	20.0893	20.2235	11.2218	14.2312	13.0549	9.9032	16.5505	6.8859	6.8598	9.5996	8.3241
7000	PE(P-16:0/22:6)	Phosphatidylethanolamine	PE Plasmalogen	53679	DMS-MS	100009827		17.815	16.9716	29.0004	24.5113	25.7169	24.0611	30.5101	12.0073	15.9595	14.0607	10.642	16.9584	5.1737	19.742	9.0814	26.9457	13.0445	10.8736	9.5904	34.7439	34.8219	32.812	30.6047	32.2223	38.3483	18.2777	28.6004	23.2371	18.8167	25.8143	13.0288	12.4232	20.2663	16.0679
7001	PE(P-16:1/18:1)	Phosphatidylethanolamine	PE Plasmalogen	54207	DMS-MS	100010355																						0.412
7003	PE(P-18:0/16:0)	Phosphatidylethanolamine	PE Plasmalogen	53337	DMS-MS	100009485		0.9177	0.7853	1.0131	0.8091	0.894	0.9184	1.1704							0.4277	0.4798	0.7875	0.7574			1.2531	1.1246	0.6784	1.0101	0.7861	0.932	0.6287	0.6757	0.6909	0.6003				0.5224
7004	PE(P-18:0/16:1)	Phosphatidylethanolamine	PE Plasmalogen	53857	DMS-MS	100010005		0.6038	0.6504	1.0131	0.5436	0.8195	0.8516	0.992	0.3925	0.7394							0.9755	0.4785			0.9805	0.8833	0.5462	0.4846	0.6936	0.6581			0.639		0.685	0.5525		0.8961
7005	PE(P-18:0/18:0)	Phosphatidylethanolamine	PE Plasmalogen	53522	DMS-MS	100009670				0.5738		0.6179		0.5481		0.5389		0.6093					0.8885				0.5858				0.6936	0.6292								0.4431	0.5549
7006	PE(P-18:0/18:1)	Phosphatidylethanolamine	PE Plasmalogen	53338	DMS-MS	100009486		6.3516	6.4847	13.8848	6.5649	9.141	6.2993	9.9218	6.1186	14.6972	3.0625	10.3749	9.6188	1.7001	3.3423	3.1402	31.9977	7.7303	4.6662	3.828	10.2995	10.3156	5.4398	5.0268	12.6952	11.6081	4.6486	6.5268	6.4941	10.2939	6.3436	5.2634	4.1425	7.2723	8.2465
7007	PE(P-18:0/18:2)	Phosphatidylethanolamine	PE Plasmalogen	54377	DMS-MS	100010525		4.7309	4.1165	7.0838	4.3286	6.3415	5.0957	6.383	3.3707	4.2364	3.8025	3.5803	5.149	1.9955	4.678	3.2414	10.9817	3.2765	4.0174	3.9886	7.7589	8.0442	6.3795	4.1434	5.3859	5.982	4.8857	3.8924	4.524	5.1762	7.9579	3.8961	3.8135	5.7599	4.6156
7010	PE(P-18:0/20:1)	Phosphatidylethanolamine	PE Plasmalogen	53339	DMS-MS	100009487		0.4953	0.6211	0.5076	0.5461	0.6352		0.4897									1.2359		0.5333	0.4242	0.5274	0.8573	0.396			0.5348		0.5585				0.4643		0.6047	0.5202
7011	PE(P-18:0/20:2)	Phosphatidylethanolamine	PE Plasmalogen	53340	DMS-MS	100009488			0.4615			0.5316											0.5619				0.5157	0.5597
7012	PE(P-18:0/20:3)	Phosphatidylethanolamine	PE Plasmalogen	54564	DMS-MS	100010712		1.1597	1.0615	1.5156	1.1215	1.481	1.3935	1.7073	0.8168	1.3983	0.9913	0.9598	1.2861	0.6696	1.2964	0.7567	2.152	0.8923	0.7455	0.8849	1.9345	2.6398	1.5897	1.1811	1.1833	1.7659	1.1302	1.0479	1.1421	1.0723	2.2409	0.9715	1.0532	1.7214	1.5044
7013	PE(P-18:0/20:4)	Phosphatidylethanolamine	PE Plasmalogen	53524	DMS-MS	100009672		20.0753	16.5683	28.9479	22.7584	22.2037	23.1713	32.5746	19.2794	23.4267	26.3403	14.2541	27.744	9.8934	32.3622	16.6306	53.0337	14.3849	12.6227	12.9626	37.1527	44.3955	43.2528	35.9409	35.2435	43.7828	31.9026	36.9939	27.1108	27.2342	37.0335	21.8663	24.3543	31.3193	25.2307
7014	PE(P-18:0/20:5)	Phosphatidylethanolamine	PE Plasmalogen	54208	DMS-MS	100010356		2.5471	2.0489	4.4809	3.9667	4.0111	2.2257	3.736	2.0109	1.5648	2.5429	2.1629	3.6219		2.8999		5.1448	1.6318	2.2368	1.3755	7.3972	7.8018	5.843	4.691	3.7982	5.2693	3.6382	4.5165	2.5363	2.1395	2.7383	2.2287	2.6116	2.4132	1.6772
7017	PE(P-18:0/22:4)	Phosphatidylethanolamine	PE Plasmalogen	53680	DMS-MS	100009828		2.5887	1.8794	4.1114	3.0571	2.7333	2.8805	5.1506	2.8396	3.5321	2.5843	1.784	4.1164	1.6076	3.9392	4.1943	5.5387	2.127	1.8184	1.6909	4.5206	4.6679	6.7999	5.9228	5.5081	5.8828	4.4289	5.4228	4.3438	3.9494	4.8089	2.6073	3.2362	4.0523	3.2061
7018	PE(P-18:0/22:5)	Phosphatidylethanolamine	PE Plasmalogen	53681	DMS-MS	100009829		4.9351	3.7557	6.9861	5.3491	6.2133	5.1612	6.6664	4.2642	5.7405	5.0056	3.5531	7.1747	1.9194	6.5209	2.5376	12.7266	3.3666	3.5953	3.4371	10.5386	11.4298	10.7431	11.3771	13.6913	11.9914	8.5423	11.4938	9.835	7.1501	8.8972	4.4331	4.6494	6.5892	5.3075
7019	PE(P-18:0/22:6)	Phosphatidylethanolamine	PE Plasmalogen	54209	DMS-MS	100010357		13.2176	12.7287	22.7007	18.7002	15.8933	18.1363	19.1924	10.6781	12.7676	13.2201	9.2522	17.0312	4.1145	16.4161	8.0952	27.6096	8.894	8.4527	9.2985	22.6356	25.8977	23.4668	23.1763	26.5598	27.2926	17.1577	23.7537	19.8038	14.3532	19.1526	10.7738	9.6192	16.4444	13.2263
7021	PE(P-18:1/16:0)	Phosphatidylethanolamine	PE Plasmalogen	54565	DMS-MS	100010713		0.9687	0.9985	1.609	1.1719	1.4751	1.1271	1.8425		0.5699	0.5201	0.6434				0.5165	1.9463	0.4528	0.7575	0.6487	2.3024	1.8227	1.3798	1.1962	1.1398	1.8403	0.8291	1.3798	0.9396	0.8465	1.2581	0.6618	0.6148	0.7231	0.7668
7022	PE(P-18:1/16:1)	Phosphatidylethanolamine	PE Plasmalogen	53341	DMS-MS	100009489		0.4529	0.5203	0.7573	0.531	0.7202	0.7956	0.5855		0.6486		0.4935					0.6471				0.815	0.5307			0.5077	0.5413				0.536	0.7742	0.5022		0.7074
7023	PE(P-18:1/18:0)	Phosphatidylethanolamine	PE Plasmalogen	54566	DMS-MS	100010714		0.4529	0.4161	0.6621				0.4609		0.6768		0.5161					1.0021								0.6482
7024	PE(P-18:1/18:1)	Phosphatidylethanolamine	PE Plasmalogen	54210	DMS-MS	100010358		7.0649	6.5995	13.2591	5.1313	8.2135	6.1615	8.217	7.757	18.724	3.5017	13.5663	11.925	2.4675	3.0791	2.5514	29.5966	8.6811	3.8784	3.3402	7.7934	7.7949	5.6474	5.8824	15.1451	14.8404	5.0972	7.6079	7.3507	12.8305	5.5008	4.9152	3.9641	8.1637	8.2062
7025	PE(P-18:1/18:2)	Phosphatidylethanolamine	PE Plasmalogen	54211	DMS-MS	100010359		1.9024	1.5823	2.5259	1.5513	2.8406	2.4476	2.3333	1.8275	2.8329	2.1082	1.7852	2.2303	0.7314	2.032	0.9785	4.66	1.7411	1.7523	1.2123	3.6789	3.1247	2.268	2.0373	2.8324	3.1645	1.7154	2.1167	2.2209	1.8937	3.2226	1.4719	1.5727	2.1221	1.3695
7028	PE(P-18:1/20:1)	Phosphatidylethanolamine	PE Plasmalogen	54212	DMS-MS	100010360																	0.8356	0.5094			0.4211	0.3986
7029	PE(P-18:1/20:2)	Phosphatidylethanolamine	PE Plasmalogen	53342	DMS-MS	100009490																																		0.2844
7030	PE(P-18:1/20:3)	Phosphatidylethanolamine	PE Plasmalogen	53682	DMS-MS	100009830		0.5902	0.6605	0.8092		0.8011	0.5241	0.871		0.7907	0.6277	0.7456			0.8178	0.4012	1.3176	0.5693	0.6252	0.6766	0.7783	0.9811	0.7948	0.8237	1.0077	0.8858	0.6771	0.7296	0.7429	0.6591	1.1484	0.6024	0.5632	0.7885	0.6938
7031	PE(P-18:1/20:4)	Phosphatidylethanolamine	PE Plasmalogen	53859	DMS-MS	100010007		6.8502	5.6748	9.5486	7.9258	8.8921	10.2724	10.9903	8.8604	10.8828	13.2467	6.712	13.2529	4.5556	18.3465	3.773	19.9827	5.6819	5.8893	4.9124	18.6349	19.2425	22.047	20.6589	18.9091	20.641	13.8316	16.8023	15.4108	12.4241	19.2604	8.4135	9.4803	12.8683	8.782
7032	PE(P-18:1/20:5)	Phosphatidylethanolamine	PE Plasmalogen	54380	DMS-MS	100010528				1.4085		1.6335		1.8698							1.3605		1.7663				2.972	2.8	2.4842	1.7936	2.8398	1.6025		2.0074	1.3951					1.3185
7035	PE(P-18:1/22:4)	Phosphatidylethanolamine	PE Plasmalogen	54567	DMS-MS	100010715		0.9944	1.1151	1.6781	1.9248	1.4377	2.3722	2.6701	1.4066	1.7756	1.742	1.2953	2.5769	0.8065	2.9381	1.2725	2.9865	1.2004	1.1124		2.4277	2.7537	4.7319	3.1534	3.3977	4.5505	2.9605	3.7384	3.1215	2.4066	2.925	1.2454	1.5559	2.042	1.3681
7036	PE(P-18:1/22:5)	Phosphatidylethanolamine	PE Plasmalogen	53343	DMS-MS	100009491		2.2777	1.5886	3.6135	2.1195	3.4982	2.5993	3.242	2.4638	2.5306	2.6953	1.4392	3.5874	0.8986	3.9126	0.8085	4.2012	1.5606	1.718	1.4141	5.7347	5.8273	6.4589	6.5188	8.1012	6.718	4.2711	6.6938	6.1113	3.684	4.976	1.7404	1.8102	2.7788	2.3589
7037	PE(P-18:1/22:6)	Phosphatidylethanolamine	PE Plasmalogen	54022	DMS-MS	100010170		8.6968	5.6704	10.7892	7.9957	9.3843	8.548	9.3765	4.5194	6.5081	6.1516	4.3283	6.6654	2.588	9.4233	2.8308	12.106	5.7213	5.3753	3.586	14.8389	16.9735	12.8064	16.7243	16.3134	16.604	9.4972	15.6439	12.2903	7.1328	12.0744	5.3034	4.9849	9.1525	4.2882
7038	PE(P-18:2/18:2)	Phosphatidylethanolamine	PE Plasmalogen	54214	DMS-MS	100010362		0.5841	0.5769	0.6736	0.6839	0.6426	0.668	0.6591							0.8771		0.578				0.6032	0.5286	0.5761	0.8259	0.7888	0.6384				0.6359	1.3347			1.1701
7039	PE(P-18:2/20:4)	Phosphatidylethanolamine	PE Plasmalogen	54215	DMS-MS	100010363		0.7264		0.9871	0.7784	1.1438	1.0216	1.1061		1.0183	1.6523				2.3722		1.629		0.6282		1.758	1.8974	2.436	2.6885	2.1526	2.3572	1.2964	2.4854	1.9427	1.3884	2.1135		1.1294	1.1017
7040	PE(P-18:2/22:6)	Phosphatidylethanolamine	PE Plasmalogen	54023	DMS-MS	100010171																					1.7166	2.3798	2.0383	1.7922		2.4478		1.8066						1.1162
7318	PI(16:0/16:0)	Phosphatidylinositol	PI Ester	54568	DMS-MS	100010716		1.0982	1.2051	1.0429	0.7711	1.408	1.1205	1.1118	1.28	1.4663	1.1441	1.1186	1.4813	1.0315	1.0658	1.2321	0.5686	0.8644	1.2605	0.8837	0.5886	0.6159	0.5583		0.9957	0.8022	0.6152	1.0675	1.1054	1.7608	1.7468	1.6776	1.4403	1.9242	1.8296
7319	PI(16:0/16:1)	Phosphatidylinositol	PI Ester	54381	DMS-MS	100010529		0.9773	0.8838	0.7841	0.5689	1.0951	0.9282	0.8471	0.8084	0.836	0.8272	0.9185		0.6789	0.6908	0.7632	0.5351	0.6828	0.7985	0.5514	0.4397	0.5817			0.904		0.5117	0.4955	0.7062	1.2313	1.4982	0.7049	1.1089	1.1319	1.3453
7321	PI(16:0/18:1)	Phosphatidylinositol	PI Ester	53344	DMS-MS	100009492		2.3436	2.6628	2.2843	1.4336	2.559	1.8159	2.5096	1.8433	2.098	2.3345	2.1934	1.7368	1.3341	1.7633	1.81	0.8796	1.3213	1.6604	1.4103	1.0901	0.9501	1.1038	1.1765	2.463	1.8875	1.3049	1.8634	1.5752	2.8567	3.1412	2.2768	2.664	3.5513	4.0358
7322	PI(16:0/18:2)	Phosphatidylinositol	PI Ester	54382	DMS-MS	100010530		2.0651	1.879	1.639	1.3386	1.9311	1.4457	1.8734	1.7192	1.7933	1.3751	1.4447	1.5588	0.8176	1.4311	1.5167	0.6864	1.5354	1.7665	1.6003	0.8481	0.8308	0.9218	1.2027	1.6437	1.172	0.8883	1.2359	1.1602	2.6512	3.4035	2.1645	2.3799	3.8771	3.5779
7327	PI(16:0/20:3)	Phosphatidylinositol	PI Ester	53860	DMS-MS	100010008																																	0.3989	0.726
7328	PI(16:0/20:4)	Phosphatidylinositol	PI Ester	53861	DMS-MS	100010009		1.5653	1.3584	1.2586	1.0694	1.7354	1.3344	2.0853	1.3934	1.9284	2.0866	0.9482		0.9993	1.6443	2.5642	0.6175	1.2226	1.3626	1.102	0.7367	0.8661	0.9736		1.3995				1.0187	1.9747	3.1977	2.0526	1.9293	3.5134	2.6167
7333	PI(16:0/22:5)	Phosphatidylinositol	PI Ester	53527	DMS-MS	100009675																																		0.4838
7334	PI(16:0/22:6)	Phosphatidylinositol	PI Ester	54217	DMS-MS	100010365							1.6885	1.2697		1.437		1.4395						1.8447												1.8087				2.0115	2.6177
7353	PI(18:0/16:0)	Phosphatidylinositol	PI Ester	53345	DMS-MS	100009493		1.3247	1.5035	1.6884	1.4222	2.2126	1.4903	1.8848	2.0481	2.019	1.8722	1.7986	1.6974	1.2514	1.7633	1.5483	1.3751	1.3389	1.309	1.2619	1.4772	1.4834	1.2016	1.3932	1.9169	1.9347	1.3736	2.1621	1.8239	2.2903	2.6968	2.0625	2.3071	2.957	2.3273
7354	PI(18:0/16:1)	Phosphatidylinositol	PI Ester	54569	DMS-MS	100010717		1.1548	0.9544	1.0131	0.6194	1.3292	0.9518	1.1258	1.1392	0.7955	0.7859	1.0602		0.6089	0.8772	1.2757	0.5641	0.8027	1.1447	0.6487	0.4584	0.5919		0.6685	1.4618	1.0912	0.6237	1.0652	0.7965	1.5761	2.329	1.5402	1.4276	2.2779	1.7085
7357	PI(18:0/18:1)	Phosphatidylinositol	PI Ester	53684	DMS-MS	100009832		2.8871	3.4317	3.2279	2.4007	3.3636	3.0432	3.6532	3.0209	2.7522	1.6295	2.4128	1.5592	1.4994	1.8685	2.6387	1.7559	1.5189	2.63	1.5906	2.6793	3.0249	1.3654	1.6606	3.9959	1.4746	1.6311	2.7297	2.8463	4.7406	6.8492	4.0313	4.6141	6.3102	5.5963
7358	PI(18:0/18:2)	Phosphatidylinositol	PI Ester	54218	DMS-MS	100010366		1.3569	1.5576	1.6839	1.226	2.0308	1.9323	1.9968	2.0712	1.9103	1.5384	1.7336	1.5588	0.679	1.6958	1.7369	1.3847	1.508	1.6668	1.4791	1.8566	1.9246	1.516	1.391	2.3187	1.2214	1.7412	1.7615	1.8261	2.7915	3.6172	2.5108	2.8114	4.7706	3.6863
7362	PI(18:0/20:2)	Phosphatidylinositol	PI Ester	53528	DMS-MS	100009676								0.4038									0.3853					0.5046												0.5983
7363	PI(18:0/20:3)	Phosphatidylinositol	PI Ester	54025	DMS-MS	100010173		0.5515	0.7601	0.6423	0.6256	0.563		0.6872	0.5491		0.398	0.5332			0.5645		0.6357		0.7604	0.627	0.8508	1.0013		0.5321	0.5787	0.524			0.5408		0.7111	0.5251	0.5718	0.8794	0.6938
7364	PI(18:0/20:4)	Phosphatidylinositol	PI Ester	54026	DMS-MS	100010174		3.0586	3.7224	4.8163	4.7366	4.7744	4.2149	6.4943	3.0958	3.3412	3.4648	2.5965	4.6519	1.1731	5.1362	3.0404	6.8781	1.7206	3.1606	2.1431	4.9559	7.153	4.6793	4.2248	5.2971	5.7393	3.2447	4.2725	4.4093	3.8054	5.7756	4.0753	4.1282	5.906	5.4365
7369	PI(18:0/22:6)	Phosphatidylinositol	PI Ester	54219	DMS-MS	100010367			1.5395								1.4774								2.0275					1.9243		1.5231	1.6865		1.9903	2.2427				1.7624	2.6136
7371	PI(18:1/16:1)	Phosphatidylinositol	PI Ester	54220	DMS-MS	100010368		1.7209	1.8479	1.3309	1.03	1.5533	1.34	1.4825	1.1857	1.2229	1.4793	1.0309	0.7031	0.7084	1.0527	1.0031	0.8462	0.9619	1.0544	0.8377	0.7935	0.5914	1.0705	1.4305	1.5853	1.333	1.1418	1.7702	1.7686	1.7485	2.1911	1.6875	1.4531	2.3911	2.3273
7372	PI(18:1/18:1)	Phosphatidylinositol	PI Ester	53346	DMS-MS	100009494		2.8645	3.3399	2.6121	2.1276	3.1289	2.8303	3.272	2.1505	2.6845	2.1727	2.0618	1.5987	1.4167	2.2896	2.1807	2.0838	2.124	3.2239	1.8981	2.2311	2.7146	2.4687	2.9145	3.5374	2.4419	2.3379	3.8783	3.4128	3.8787	4.3057	3.1473	3.6709	5.1217	4.547
7373	PI(18:1/18:2)	Phosphatidylinositol	PI Ester	53530	DMS-MS	100009678		1.4017	1.2238	0.9991	0.9613	1.4452	1.0592	1.3343	1.1506	1.0786	1.006	0.9257	1.0453	0.7372	1.1695	1.1459	0.5419	1.3276	1.7238	1.2366	0.7238	0.889	1.4433	1.6656	1.6066	1.3262	1.4805	2.4008	2.3378	1.9358	2.2032	1.6405	2.3103	3.1911	3.0977
7378	PI(18:1/20:3)	Phosphatidylinositol	PI Ester	54027	DMS-MS	100010175																																		0.4199
7379	PI(18:1/20:4)	Phosphatidylinositol	PI Ester	54221	DMS-MS	100010369		0.8805	0.8759	0.944		0.6891		0.758	0.9341		1.0337	0.7261			1.2034	1.0074	0.9276		0.9092		0.5804		1.2487	0.8338		1.0385				1.3942	1.7903	1.3404	1.6159	1.9399	1.9361
7389	PI(18:2/18:2)	Phosphatidylinositol	PI Ester	53686	DMS-MS	100009834																																	0.665	0.6169	0.5679
7828	SM(14:0)	Sphingolipids	Sphingomyelin	54222	DMS-MS	100010370		0.5228	0.4342	1.1306	0.8967	1.6728	1.9921	1.2063	1.4218	1.4528	1.8352	1.2	1.9401	0.7288	2.7862	0.9046	0.8888	0.451	0.8192	0.4782	0.911	1.2079	8.6662	7.0988	6.6952	5.9557	7.0962	12.1841	7.0735	2.1743	2.3784	1.735	1.9657	2.3231	1.3388
7829	SM(16:0)	Sphingolipids	Sphingomyelin	54385	DMS-MS	100010533		62.6844	55.9887	123.233	99.009	122.392	145.155	146.397	93.1886	112.449	156.008	89.6491	174.049	48.978	215.748	98.1697	101.335	53.7923	70.0827	51.5732	107.548	123.754	446.62	334.793	323.099	350.009	274.922	311.964	260.026	140.756	172.599	111.927	117.965	146.431	101.762
7830	SM(18:0)	Sphingolipids	Sphingomyelin	54386	DMS-MS	100010534		7.2404	7.3921	11.1977	8.4044	10.1203	9.655	10.9834	7.1043	9.9202	8.5416	7.252	12.6916	2.9085	10.317	8.8639	20.6317	7.1059	6.0745	6.2476	9.9965	11.3481	15.4661	14.7191	15.3604	16.3216	11.9209	15.3529	11.4933	10.6851	10.6388	8.6155	8.3509	11.0057	10.0349
7831	SM(18:1)	Sphingolipids	Sphingomyelin	53862	DMS-MS	100010010		0.5852	0.5951	0.8101	0.675	0.8097	0.7746	0.8161	0.5396	0.6786	0.5685	0.5362	0.9899	0.2594	0.827	0.5342	1.5438	0.476	0.4931	0.5023	0.8542	0.9996	1.2014	1.132	1.3491	1.354	1.2594	1.7451	1.1164	0.9373	1.0266	0.8435	0.807	0.9675	0.8505
7832	SM(20:0)	Sphingolipids	Sphingomyelin	53687	DMS-MS	100009835		8.4261	9.9945	13.2896	10.4785	13.2356	11.586	14.4383	9.0711	10.9355	8.6542	7.7248	10.4328	3.3974	11.0066	8.468	18.1268	10.2405	9.4661	9.0121	13.4432	13.7856	13.8208	14.2227	14.1759	14.4532	10.6829	14.6519	11.955	12.5596	14.1545	11.7223	11.8023	16.8375	14.4173
7833	SM(20:1)	Sphingolipids	Sphingomyelin	53531	DMS-MS	100009679		1.0349	1.2571	1.2193	1.1808	1.2222	1.2494	1.3522	0.9586	0.9481	0.8129	0.804	1.0644	0.3801	0.8374	1.0623	2.4456	1.1915	1.0119	1.1539	1.4917	1.8836	0.9838	1.026	1.0468	1.1057	1.0088	1.279	1.0526	1.4039	1.7981	1.4307	1.6114	2.1087	1.8578
7834	SM(22:0)	Sphingolipids	Sphingomyelin	53347	DMS-MS	100009495		13.6569	14.2979	22.1236	17.8317	21.8093	21.9242	23.6728	18.0246	21.5187	22.2302	17.2974	24.8084	7.4372	28.8218	14.8871	36.1412	14.5136	14.6914	13.027	21.032	22.3165	46.1826	41.879	42.5095	40.8949	31.0215	42.8106	34.6231	23.653	28.5997	20.6488	21.6401	28.8144	23.2438
7835	SM(22:1)	Sphingolipids	Sphingomyelin	54570	DMS-MS	100010718		3.4127	3.4564	4.852	3.9678	4.8505	5.5563	5.0959	4.2563	4.277	4.2085	3.5854	5.0783	2.718	5.3896	3.018	8.2796	3.2761	3.8344	3.1501	6.1132	6.5959	8.0413	7.8206	8.1569	7.5011	6.1197	9.3713	6.9763	5.4052	7.6902	5.2898	5.8556	6.8403	5.7764
7836	SM(24:0)	Sphingolipids	Sphingomyelin	53863	DMS-MS	100010011		24.0957	23.6578	32.8363	28.1247	32.4675	36.1667	39.5498	30.7962	35.0275	38.0175	31.4438	35.984	20.8553	46.2882	29.6505	37.5468	22.6681	23.2716	21.0248	27.641	29.2531	72.1086	59.6239	59.6997	62.2573	47.7052	56.8163	49.5692	36.1634	42.2866	32.65	33.8475	39.2594	32.6938
7837	SM(24:1)	Sphingolipids	Sphingomyelin	54028	DMS-MS	100010176		23.6438	21.4153	37.0564	31.4467	37.0052	47.8334	45.9315	32.4602	42.1321	48.4205	32.9953	54.5731	17.1579	62.6539	28.7925	50.1325	20.0288	23.0903	18.7138	38.6074	44.4477	105.38	80.7283	88.8087	86.5609	64.809	75.7457	65.8829	42.0348	57.687	37.7414	36.5127	46.8371	36.1239
7838	SM(26:0)	Sphingolipids	Sphingomyelin	54387	DMS-MS	100010535		1.3342	1.3937	1.8886	1.3327	1.8711	1.8887	2.0868	1.5073	1.3603	1.5887	1.2669	1.3072	0.9715	1.6189	1.344	2.0846	0.9996	1.1029	1.0499	2.1352	1.9285	1.7823	1.4901	1.9891	1.9761	1.234	1.7591	1.4909	1.5881	2.8651	1.5374	1.6435	2.5364	1.6835
7839	SM(26:1)	Sphingolipids	Sphingomyelin	53348	DMS-MS	100009496		0.8142	0.6964	1.1857	0.8148	1.0974	1.3461	1.2228	1.0328	1.1654	1.4663	0.9929	1.0553	0.7755	1.8051	1.1328	1.2891	0.5644	0.7083	0.8135	1.1633	1.1827	3.4594	2.139	1.9203	1.9006	1.4736	1.6806	1.6395	1.0482	1.9382	1.1144	1.2509	1.3597	0.9957
8221	TAG36:0-FA12:0	Triacylglycerol	TAG Ester	54388	DMS-MS	100010536			0.2475	0.3346		0.2304	0.2228				0.2994			0.1886		0.2376	1.0632			0.378		0.2914							0.2768				0.2886
8222	TAG38:0-FA12:0	Triacylglycerol	TAG Ester	53532	DMS-MS	100009680				0.2157		0.2322								0.1377			0.6806			0.3637
8230	TAG40:0-FA12:0	Triacylglycerol	TAG Ester	53688	DMS-MS	100009836							0.1866									0.1419	0.3084					0.5245
8232	TAG40:0-FA14:0	Triacylglycerol	TAG Ester	53349	DMS-MS	100009497		0.2181	0.4039	0.3468	0.307	0.3593	0.2757	0.3723									0.3065			0.3557	0.4929	1.9516	0.3337		0.3325	0.3778		0.4772	0.3159			0.2249
8233	TAG40:0-FA16:0	Triacylglycerol	TAG Ester	53689	DMS-MS	100009837		0.7793	1.4601	2.1959	1.3428	2.0221	1.5172	2.1289	0.439	0.3524	0.5527	0.5177	0.6213	0.2362	0.4726	0.4601	0.3411	0.3792	0.5503	0.7073	2.49	8.8453	0.661	0.4608	1.0269	1.5819	0.6541	1.6618	0.7536	0.9404	0.6822	0.6726	1.0165	1.0131	0.6528
8251	TAG42:0-FA12:0	Triacylglycerol	TAG Ester	53533	DMS-MS	100009681		0.2152	0.5049	0.4957	0.4031	0.4912	0.4088	0.4859									0.2622				0.4803	1.7518		0.2271		0.4	0.2592	0.5868				0.1825
8253	TAG42:0-FA14:0	Triacylglycerol	TAG Ester	54029	DMS-MS	100010177		0.3957	0.7784	0.8666	0.4805	0.9842	0.587	1.1537	0.3993			0.305	0.3501		0.2626			0.2479		0.4688	0.8281	3.5266	0.3418	0.3882	0.5843	0.68	0.4387	1.2007	0.364
8255	TAG42:0-FA16:0	Triacylglycerol	TAG Ester	53690	DMS-MS	100009838		1.1961	2.0197	2.9744	1.7915	2.6831	1.7565	2.7768	0.4118	0.6129	0.6494	0.5147	0.6223	0.2244	0.6478	0.5131	0.492	0.5358	0.9234	1.5217	3.2111	13.7143	0.837	0.7312	1.528	2.4319	0.994	2.3307	0.994	1.123	0.7274	0.8251	0.9274	0.867	0.9452
8257	TAG42:1-FA12:0	Triacylglycerol	TAG Ester	54030	DMS-MS	100010178		0.2054	0.4208	0.3633	0.2298	0.5444	0.3462	0.3735	0.181	0.2533			0.3947			0.2504		0.2556	0.4154		0.4	1.8383	0.3286	0.3406		0.4145	0.3332	0.4131			0.3383	0.253
8259	TAG42:1-FA14:0	Triacylglycerol	TAG Ester	53350	DMS-MS	100009498		0.5044	0.9257	0.918	0.4678	0.8123	0.7541	0.8908	0.5793	0.6878	0.4267	0.4829	0.6881	0.2747	0.5563	0.4801	0.3312	0.5932	0.9935	0.702	0.7605	3.67	0.6044	0.7012	0.7554	0.9444	0.6956	1.2041	0.5476	0.6601	0.6146	0.4653	0.6242	0.7557	0.5082
8261	TAG42:1-FA16:0	Triacylglycerol	TAG Ester	53351	DMS-MS	100009499		1.4468	3.2779	3.9328	2.0174	3.5818	2.7861	3.5139	0.8372	1.1829	0.9765	0.921	1.4562	0.3366	1.1668	1.0148	0.7679	1.191	2.2882	1.4611	4.0167	16.7449	1.3628	1.2571	2.3631	3.5133	1.2051	2.5419	1.2524	1.6104	1.2292	0.9307	1.1634	1.4397	1.4552
8262	TAG42:1-FA16:1	Triacylglycerol	TAG Ester	53691	DMS-MS	100009839		0.6101	1.2581	1.1934	0.6364	1.6505	1.3366	0.9686	0.2776			0.2288		0.1301	0.3216				0.5613	0.3183	1.5267	5.9346		0.4408	0.4207	0.8722	0.3702	0.5219	0.4185		0.2985	0.23	0.2923
8263	TAG42:1-FA18:1	Triacylglycerol	TAG Ester	54223	DMS-MS	100010371		1.0995	1.9777	2.1078	1.3746	2.5881	1.5895	1.957	0.4811	0.6987	0.6264	0.4829	0.5643	0.3342	0.8665	0.5207	0.7207	0.4938	0.9642	0.6938	2.3886	10.6038	1.01	0.8066	1.7445	1.8511	1.1273	2.7109	1.0661	1.3265	1.3532	1.0871	1.186	1.3443	1.0236
8264	TAG42:2-FA12:0	Triacylglycerol	TAG Ester	53692	DMS-MS	100009840			0.1841				0.2201															0.4768
8268	TAG42:2-FA18:2	Triacylglycerol	TAG Ester	53352	DMS-MS	100009500		0.6041	0.8289	1.0135	0.6269	1.1097	1.016	0.9355	0.3573	0.4699	0.3251		0.5301	0.186	0.3213	0.5245			0.5672		1.7182	8.7055	0.4304	0.5059	0.9032	1.5016	0.6386	2.6194	0.6885	0.7414	0.6033	0.5357	0.7404	0.7787	0.592
8291	TAG44:0-FA12:0	Triacylglycerol	TAG Ester	53693	DMS-MS	100009841		0.6645	1.397	1.8103	1.0532	1.2055	0.8534	1.828												0.3476	2.0788	5.6283	0.5607	0.4007	0.6121	1.0578	0.4618	1.4012	0.4012			0.2717	0.3388
8293	TAG44:0-FA14:0	Triacylglycerol	TAG Ester	54389	DMS-MS	100010537		2.3409	4.0016	5.2694	2.8702	3.9491	2.6461	5.1503	0.5612	0.3601	0.5015	0.3717	0.6045	0.1797	0.3109	0.4641	0.3381		0.7004	0.6467	5.2842	14.447	1.1414	1.3602	2.1619	3.3338	1.7215	5.3515	1.2103	0.6185	0.4867	0.6804	0.7681	0.8875	0.9095
8295	TAG44:0-FA16:0	Triacylglycerol	TAG Ester	54031	DMS-MS	100010179		2.646	5.1419	7.245	4.1111	5.362	3.8337	6.3932	0.9549	0.9561	0.8291	0.7689	1.3042	0.3561	0.9276	0.6761	0.7586	0.8867	1.195	1.7521	6.8221	22.9459	1.7709	2.0983	2.9075	4.6891	1.8881	6.6471	1.6327	1.3997	1.2517	1.1692	1.0278	1.256	1.3668
8297	TAG44:0-FA18:0	Triacylglycerol	TAG Ester	53534	DMS-MS	100009682		0.318	0.3471	0.5435	0.422	0.4623	0.4658	0.4628	0.2233	0.3677	0.4218	0.3503	0.3801	0.1301	0.4923	0.237	0.3652		0.3994	0.6669	0.4863	1.8439	0.3632	0.3172	0.6929	0.6186	0.4665	0.7393	0.3927	0.4431	0.4926	0.2911	0.5224	0.627	0.544
8299	TAG44:1-FA12:0	Triacylglycerol	TAG Ester	54390	DMS-MS	100010538		0.9635	2.4489	2.1885	1.1551	2.8257	2.1178	2.2313	0.3887	0.4968	0.3539	0.5599	1.0107	0.2521	0.5618	0.5511	0.3514	0.8482	0.8752	0.7093	2.3266	8.8453	0.8439	0.8857	1.4043	1.4544	1.2106	2.0702	0.994	0.8223	0.4135	0.6804	0.7455	0.9227	0.7026
8301	TAG44:1-FA14:0	Triacylglycerol	TAG Ester	53694	DMS-MS	100009842		2.0902	4.4687	4.5607	1.8646	4.4935	3.5989	3.742	1.2173	1.1522	0.9304	0.8521	1.9203	0.3952	1.1274	1.1402	0.9742	1.0167	2.2067	1.3156	4.3772	14.3204	1.598	1.3573	1.7569	2.6161	1.616	4.0136	1.7048	1.2614	0.9924	1.0991	1.2255	1.7261	1.3192
8302	TAG44:1-FA14:1	Triacylglycerol	TAG Ester	54032	DMS-MS	100010180		0.5373	0.9047	1.1237	0.4384	0.996	0.7405	0.9395	0.2766										0.365	0.291	0.8957	2.4045	0.4223	0.4069	0.5095	0.6263	0.2985	0.7605	0.2768			0.2781	0.2786		0.3173
8304	TAG44:1-FA16:0	Triacylglycerol	TAG Ester	53864	DMS-MS	100010012		3.6065	6.9765	8.9084	5.1962	7.6173	6.245	8.4361	3.4212	4.8479	3.1643	3.0082	7.5933	1.4806	4.8198	3.664	2.6557	5.1589	6.2739	5.3047	8.4727	33.7962	5.2366	5.279	6.6687	7.9238	4.7481	9.0271	4.9598	4.6304	3.6762	4.0161	3.8233	5.5283	4.2567
8305	TAG44:1-FA16:1	Triacylglycerol	TAG Ester	54571	DMS-MS	100010719		1.3653	3.2063	3.4187	1.4478	3.5041	2.2352	3.0016	0.6708	0.5336	0.4703		0.6401	0.19	0.6024	0.3801	0.3247	0.3413	0.6504	0.4581	3.1829	9.6313	0.9754	0.9648	1.0578	1.6552	0.6109	1.9645	0.8704	0.5244	0.4793	0.5722	0.5422	0.5329	0.6422
8307	TAG44:1-FA18:1	Triacylglycerol	TAG Ester	53695	DMS-MS	100009843		1.4317	2.289	2.7871	1.4733	2.1215	1.6798	2.3933	0.4668	0.6558	0.7321	0.5719	0.5245	0.2854	0.6115	0.4281	0.576	0.5461	0.808	0.8807	3.2392	17.0646	1.2015	1.0702	1.8497	2.4602	1.1224	3.8235	1.2103	1.1664	0.8909	0.8603	0.7737	0.9629	1.0808
8309	TAG44:2-FA12:0	Triacylglycerol	TAG Ester	53535	DMS-MS	100009683		0.5588	0.8626	0.6977	0.4349	1.0456	0.7541	0.6744		0.3514	0.3035			0.1128	0.2433	0.2872	0.3381	0.3704	0.5704	0.3334	1.0478	4.1762	0.3286	0.4066	0.7485	0.9586	0.5345	0.9999	0.4544			0.3705			0.384
8311	TAG44:2-FA14:0	Triacylglycerol	TAG Ester	54224	DMS-MS	100010372		0.7279	1.317	0.9951	0.63	1.3092	1.0611	0.9752	0.5682	0.6516	0.466	0.6037	0.8961	0.2157	0.5662	0.5967	0.4547	0.7204	1.2561	0.8487	1.3464	4.0763	0.7148	0.611	1.0744	1.2041	0.8301	1.5773	0.9374	0.4797	0.4398	0.5681	0.6836	0.8511	0.5511
8313	TAG44:2-FA16:0	Triacylglycerol	TAG Ester	53353	DMS-MS	100009501		1.8516	3.6187	3.1616	1.8837	3.4609	3.1383	2.952	1.1766	1.4954	1.2114	1.1095	2.6244	0.6244	1.3391	1.6648	1.3924	2.1786	2.8246	2.3037	4.918	22.513	2.1444	2.0836	3.3591	4.9063	2.81	5.9289	2.3949	1.9612	1.8325	1.6737	1.724	2.1397	1.9243
8314	TAG44:2-FA16:1	Triacylglycerol	TAG Ester	54033	DMS-MS	100010181		2.2201	3.4335	3.8079	2.4692	4.3509	3.1428	3.3553	2.8691	2.9051	2.957	2.9052	5.0408	1.1977	3.5152	2.8886	2.9449	1.8126	4.8141	2.1219	3.5435	11.13	2.9607	3.4208	3.4519	3.9336	3.0877	4.9431	3.2962	3.3528	2.7233	2.7022	3.3489	3.6193	3.1891
8315	TAG44:2-FA18:1	Triacylglycerol	TAG Ester	54225	DMS-MS	100010373		1.7066	2.7266	2.7614	1.8106	3.0634	2.9351	2.4363	1.1495	1.4341	1.1192	1.3897	1.4562	0.6049	1.2111	1.2809	1.8417	2.9455	3.1505	2.8918	3.4477	13.3946	1.4596	1.4224	3.1426	3.263	1.8493	3.3024	2.1941	2.1972	2.0637	2.1038	2.5188	2.4659	1.768
8316	TAG44:2-FA18:2	Triacylglycerol	TAG Ester	54226	DMS-MS	100010374		0.8035	1.418	1.0465	0.5441	1.2573	0.8986	1.0975			0.2601	0.2859		0.132			0.1898	0.2091	0.3983	0.3562	1.983	13.5811	0.6303	0.6678	1.3733	2.4366	1.2439	3.8024	0.8457		0.3317	0.4223	0.4252	0.4136
8322	TAG44:3-FA18:2	Triacylglycerol	TAG Ester	54391	DMS-MS	100010539		0.6132	0.9089	0.874	0.4522	0.9233	0.858	0.6975	0.3281			0.3431		0.1355	0.3244	0.3801	0.3192	0.4579	0.6391	0.3851	1.6562	8.6855	0.5534	0.6066	0.9403	1.2029	0.6079	1.9012	0.6072	0.383	0.5223	0.3581	0.6142	0.5108	0.5515
8333	TAG45:0-FA14:0	Triacylglycerol	TAG Ester	54392	DMS-MS	100010540		0.7219	1.3928	1.4431	0.8591	1.0283	1.0521	1.5074	0.786	0.7845	0.6817	0.6997	1.5203	0.3244	0.9256	1.0224	0.5479	0.7611	1.195	0.8851	1.3971	3.1571	1.0999	0.9717	1.2372	1.7991	1.0607	1.9505	1.0404	1.0416	0.8909	0.7782	0.7609	1.0023	0.68
8334	TAG45:0-FA15:0	Triacylglycerol	TAG Ester	53865	DMS-MS	100010013		0.5799	0.9434	1.1824	0.6141	0.8641	0.6773	0.9388	0.4163	0.3894	0.3838		0.5761	0.1874	0.5689	0.4713	0.278	0.4212		0.5207	1.2112	2.571	0.4296	0.436	0.5382	0.9693	0.572	1.0351	0.582		0.3876	0.5127	0.497	0.5767	0.5531
8335	TAG45:0-FA16:0	Triacylglycerol	TAG Ester	54572	DMS-MS	100010720		1.03	1.54	2.284	1.4701	1.5857	1.4269	2.2644	1.2626	1.14	1.1653	0.8521	1.8243	0.5196	1.5557	1.4443	0.952	1.5472	2.0709	1.5581	2.6421	5.7348	1.6671	1.753	1.8249	2.3658	1.405	2.4856	1.5288	1.4323	1.1502	1.2944	1.2199	1.8534	1.317
8342	TAG45:1-FA15:0	Triacylglycerol	TAG Ester	53536	DMS-MS	100009684		0.9364	1.5695	1.1494	0.6841	1.6764	1.3592	1.3256	0.8384	1.1093	0.8797	0.8693	1.4882	0.3388	0.8616	1.0908	0.7633	1.0515	2.1117	1.5399	1.2334	2.3845	1.4181	1.4475	1.0331	1.3505	1.2439	1.7744	1.2773	1.0127	0.6146	0.9424	0.9452	1.3602	0.9792
8343	TAG45:1-FA16:0	Triacylglycerol	TAG Ester	54573	DMS-MS	100010721		4.5036	6.926	7.2744	5.5876	5.4354	6.963	7.3023	5.3581	9.3955	6.4253	5.7075	17.5309	2.7563	8.2907	8.9091	7.8471	10.5851	15.4539	10.0577	7.4982	11.8093	10.909	9.6064	9.4711	11.5315	8.7187	11.8929	8.2561	8.9841	6.4165	7.6841	7.8669	11.5498	8.3842
8346	TAG45:1-FA18:1	Triacylglycerol	TAG Ester	53537	DMS-MS	100009685		0.9152	1.3423	0.9511	0.7319	1.1536	1.0611	0.9569	0.7557	0.8029	0.5757	0.6997	0.7601	0.3049	0.6499	0.6385	0.8699	0.8317	1.3173	1.0731	1.5041	5.4084	0.8592	0.7381	1.1197	1.6575	0.7219	1.9223	0.9271	0.9251	0.8683	1.2123	1.0787	1.1136	0.9384
8360	TAG46:0-FA12:0	Triacylglycerol	TAG Ester	53538	DMS-MS	100009686		0.2345	0.4518	0.6185	0.3214	0.4105	0.3187	0.4992												0.3314	0.4945	1.8184				0.4617	0.3036	0.8661				0.22
8362	TAG46:0-FA14:0	Triacylglycerol	TAG Ester	54393	DMS-MS	100010541		5.6877	11.7734	18.1694	9.6892	13.9947	9.3562	16.1648	0.9232	0.8703	1.0824	0.9436	1.7203	0.4781	1.3883	1.6229	1.0068	0.6299	1.8537	1.1155	17.3793	52.839	4.2059	3.7264	5.6171	9.2318	4.3038	17.9837	3.3117	1.7578	1.6239	2.0374	1.7959	2.0443	1.8699
8364	TAG46:0-FA16:0	Triacylglycerol	TAG Ester	53354	DMS-MS	100009502		11.4327	23.6687	37.2861	19.7856	26.853	16.0301	31.1098	1.697	1.9735	2.2892	2.4191	4.4167	0.9415	2.9638	3.2497	2.1442	1.4292	4.074	2.7766	32.2178	89.8122	8.813	8.8952	12.2611	17.9206	7.397	30.8765	7.5917	3.9712	3.1237	3.8284	4.518	3.5079	3.6311
8366	TAG46:0-FA18:0	Triacylglycerol	TAG Ester	53539	DMS-MS	100009687		0.3957	0.7027	0.8262	0.56	0.6595	0.5915	0.7934		0.4576	0.2957		0.5836	0.1894	0.5219	0.3711	0.3726	0.4139		0.5807	0.8	2.6776	0.3843	0.3771	0.6382	0.8405	0.4859	1.7251	0.4825	0.4711	0.4179	0.391	0.5083	0.5038	0.624
8368	TAG46:1-FA12:0	Triacylglycerol	TAG Ester	53866	DMS-MS	100010014		1.8365	3.7323	3.8997	2.1065	3.2319	2.4429	3.6627	0.8734	1.0358	0.737	0.8307	1.6963	0.361	1.0339	1.1592	0.8476	1.1561	1.6975	1.3944	3.8589	18.5499	1.6256	1.8732	2.3075	3.0883	2.3157	6.3936	1.9623	1.3834	0.8606	1.1575	1.2989	1.6386	1.2526
8370	TAG46:1-FA14:0	Triacylglycerol	TAG Ester	53696	DMS-MS	100009844		10.3604	21.9604	23.4498	11.0956	25.7642	15.9714	24.3861	3.5706	4.1186	3.7584	3.2426	9.2495	1.5977	3.7909	4.6598	2.7536	4.0377	6.9869	5.1167	23.7226	69.3707	10.3279	7.9235	10.8135	12.3626	7.6469	22.3142	8.1221	7.739	3.7608	5.4669	5.879	7.8589	5.773
8371	TAG46:1-FA14:1	Triacylglycerol	TAG Ester	54227	DMS-MS	100010375		1.4015	2.6299	3.2094	1.7246	3.4781	2.2939	3.233	0.4259	0.4903	0.4548	0.4104	0.8759	0.1521	0.3993	0.6419	0.4589	0.5536	0.8216	0.5706	2.8956	8.9519	1.0777	0.7062	1.3486	2.0447	0.7886	2.2162	0.9889	0.6853	0.5131	0.7451	0.8697	0.8829	0.5969
8373	TAG46:1-FA16:0	Triacylglycerol	TAG Ester	53355	DMS-MS	100009503		14.2539	29.547	33.9812	16.8741	36.1813	24.9032	33.0536	6.5936	7.5752	5.914	5.4616	18.123	2.7271	7.2913	8.0577	5.4227	7.2213	13.2133	11.0034	33.2262	90.3984	14.3678	13.5431	14.6737	20.1211	13.4113	26.1658	12.3867	10.571	7.4258	8.5523	8.9117	12.3691	8.425
8374	TAG46:1-FA16:1	Triacylglycerol	TAG Ester	53540	DMS-MS	100009688		6.4307	13.5154	17.3542	6.9399	18.7733	12.21	15.6656	1.1721	0.9622	0.8843	0.6803	1.2802	0.4493	1.1176	1.2277	0.9742	0.3486	1.3376	0.6828	16.0329	47.9367	3.2236	3.4258	3.7489	6.7574	2.9403	8.7806	3.2035	1.4811	1.4378	1.9787	1.5079	2.3227	1.5232
8376	TAG46:1-FA18:0	Triacylglycerol	TAG Ester	54034	DMS-MS	100010182		0.7189	1.4475	1.5055	1.206	1.4172	1.5127	1.5504	0.8055	0.9561	0.9115	0.8521	1.8643	0.5074	1.3785	1.3531	1.2175	1.5686	1.8808	2.0006	1.8759	4.7091	1.3213	1.3874	1.4847	2.0116	1.5883	2.231	1.4988	1.4919	1.1841	1.2944	1.5305	1.925	1.6252
8377	TAG46:1-FA18:1	Triacylglycerol	TAG Ester	54394	DMS-MS	100010542		2.7457	4.6328	5.6293	3.0038	4.6015	3.6395	5.4048	0.7422	1.0603	0.9166	0.9379	1.4482	0.4269	1.0683	0.8932	1.0187	1.4582	1.7246	1.8369	6.2644	27.9614	2.1168	2.1637	3.3653	4.3727	2.6989	9.8932	2.0086	1.123	1.3532	1.6189	1.6434	2.0681	1.734
8381	TAG46:2-FA12:0	Triacylglycerol	TAG Ester	54035	DMS-MS	100010183		1.8546	3.1432	2.8201	1.4287	2.601	2.6235	2.9057	0.5179	0.6903	0.6126	0.602	1.1602	0.3147	0.6737	0.7242	0.6462	0.8017	1.2833	0.9154	4.7039	21.2275	1.8193	1.5376	2.6477	3.6738	1.877	6.464	1.8902	1.2776	0.733	0.7977	0.9996	1.2329	1.088
8383	TAG46:2-FA14:0	Triacylglycerol	TAG Ester	54036	DMS-MS	100010184		4.8147	8.323	8.3907	3.567	10.3264	7.8344	7.3056	1.4934	1.8816	1.3449	1.3184	2.9765	0.6196	1.6296	1.832	1.7747	1.5163	3.1845	2.2007	9.5487	31.1585	3.6179	3.501	4.9675	7.0879	3.2154	12.583	3.4096	2.303	1.6464	2.7999	2.4736	3.6431	2.3663
8384	TAG46:2-FA14:1	Triacylglycerol	TAG Ester	54574	DMS-MS	100010722		3.0749	5.5795	4.8618	3.3125	8.6716	7.0849	5.818	2.0365	3.1931	2.1279	1.6242	5.713	0.9513	2.949	3.797	2.6646	2.4168	5.5881	2.5462	5.7011	11.2765	3.3481	3.7264	2.9199	3.9241	3.3264	3.9995	3.5795	2.9947	2.2723	2.796	2.4341	4.3431	3.0667
8386	TAG46:2-FA16:0	Triacylglycerol	TAG Ester	53356	DMS-MS	100009504		4.9476	9.6064	9.3895	4.6998	12.625	8.6156	9.603	3.4484	4.9092	3.3209	2.5621	8.1934	1.6148	4.0961	5.1615	3.5988	4.7813	8.0121	6.3899	11.4247	33.1101	6.2742	5.7999	7.5534	10.6673	5.1646	11.8014	6.474	4.7036	3.8285	4.6379	5.1561	6.7215	4.8143
8387	TAG46:2-FA16:1	Triacylglycerol	TAG Ester	53867	DMS-MS	100010015		8.1131	16.8353	17.042	6.6631	24.6711	16.3101	13.7781	3.4936	4.3637	3.413	2.7737	8.5214	1.866	4.1404	4.5001	4.6887	2.5272	7.6387	2.5644	15.047	41.4226	5.4441	5.865	6.6131	8.5188	5.2368	9.0059	5.6809	4.9478	3.6932	4.6613	5.0037	6.7056	4.5763
8389	TAG46:2-FA18:1	Triacylglycerol	TAG Ester	54037	DMS-MS	100010185		4.0656	6.2948	8.3429	4.9894	8.5247	6.1637	6.9882	5.2088	6.5824	4.8777	4.6666	9.1455	2.5685	4.9577	4.0098	5.961	10.039	8.6368	11.8461	7.9488	32.7504	6.5509	6.8417	9.1865	9.1043	6.2253	12.3013	6.9221	7.1124	5.7061	7.1914	7.0763	8.7339	6.9222
8390	TAG46:2-FA18:2	Triacylglycerol	TAG Ester	53868	DMS-MS	100010016		1.7912	3.0633	2.3464	1.2251	2.493	1.9552	2.6644	0.2916	0.3133	0.4315	0.3114		0.1626	0.268	0.322	0.3114	0.4105	0.4498	0.4467	4.4223	22.6529	1.5011	1.0568	3.3715	4.1649	2.1103	9.4777	1.9005	0.6319	0.4867	0.7117	0.5986	0.7336	0.4223
8393	TAG46:3-FA12:0	Triacylglycerol	TAG Ester	54038	DMS-MS	100010186		0.441	0.7826	0.4957	0.2355	0.579	0.5148	0.476								0.1774					0.8302	4.0031	0.4669		0.4803	0.7241	0.4504	0.9487	0.4326				0.384
8395	TAG46:3-FA14:0	Triacylglycerol	TAG Ester	54395	DMS-MS	100010543		0.3594	0.7742	0.8262	0.4359	0.795	0.9031	0.7735	0.347	0.6333	0.4657	0.3431	1.0191	0.1693	0.4529	0.6233	0.3658	0.8439	0.9077	0.9317	0.8658	3.4835	0.8163	0.7328	1.163	1.0814	0.8386	1.6273	0.8756	0.7812	0.4629	0.6998	0.6836	0.695	0.6195
8396	TAG46:3-FA14:1	Triacylglycerol	TAG Ester	53357	DMS-MS	100009505		1.4559	2.4321	2.4125	1.5687	3.9189	2.9757	2.2809	1.0228	1.3667	1.0778	1.0237	2.0643	0.4586	1.5459	2.0638	1.9306	1.2781	3.2252	1.4368	2.1238	5.5417	1.7086	1.5176	2.1095	1.955	1.3495	2.2603	1.3391	1.7008	1.2404	1.7754	1.5418	1.8454	1.3804
8398	TAG46:3-FA16:0	Triacylglycerol	TAG Ester	54396	DMS-MS	100010544		1.7277	3.8333	7.2486	4.5916	4.5108	5.1432	4.9916	3.5842	5.5282	4.5783	3.7459	9.2095	1.7416	7.2371	6.9707	4.9423	8.4414	10.022	7.7661	6.0447	13.2147	9.567	8.2691	6.2233	7.9427	7.8246	7.4498	6.4637	7.5926	4.6122	6.3194	6.6471	8.0976	6.5482
8399	TAG46:3-FA16:1	Triacylglycerol	TAG Ester	54397	DMS-MS	100010545		2.4225	4.8474	4.2669	2.3324	7.1853	4.9039	4.0065	1.9097	2.3473	2.0036	1.6814	3.4646	0.9147	2.5256	3.1129	3.6833	1.3885	4.9906	1.6429	4.5237	11.3298	2.4142	2.7447	2.9756	3.5133	2.1825	4.2319	2.57	2.8645	1.9396	2.6357	2.8407	2.8636	2.5975
8400	TAG46:3-FA18:1	Triacylglycerol	TAG Ester	54575	DMS-MS	100010723		2.4255	3.3704	3.3342	2.4692	3.4349	3.5718	3.3321	2.0183	3.0338	1.9023	2.2153	3.3126	1.4099	2.1465	2.3983	3.7456	4.0144	5.0925	5.0622	4.4786	18.9496	2.8293	2.5043	4.0953	5.303	2.7767	7.661	3.7855	4.134	2.8643	3.0541	3.3885	4.7885	3.1347
8401	TAG46:3-FA18:2	Triacylglycerol	TAG Ester	54576	DMS-MS	100010724		1.3562	2.3564	1.836	1.0946	2.2381	1.7836	1.633	0.9865	1.477	0.8521	0.9551	1.9763	0.5318	1.0339	1.0718	0.9164	1.4524	1.6432	1.8915	3.2054	14.9332	1.6602	1.6077	2.691	3.4802	2.0603	5.9993	2.0653	1.1881	1.1446	1.1771	1.4683	1.75	1.5028
8402	TAG46:3-FA18:3	Triacylglycerol	TAG Ester	54039	DMS-MS	100010187		0.1359		0.203				0.1616														1.2589				0.3719		0.5337
8409	TAG46:4-FA18:2	Triacylglycerol	TAG Ester	53869	DMS-MS	100010017		0.731	1.0772	0.918	0.7064	1.1536	1.1831	1.1305	0.7105	0.8703	0.6494	0.7043	0.977	0.4442	0.704	0.7944	0.565	0.6623	0.9642	0.9336	1.5717	7.8129	0.8839	0.9912	1.6888	1.9927	1.0163	3.3447	1.164	1.0742	1.06	1.0085	0.9036	1.1639	0.9305
8427	TAG47:0-FA14:0	Triacylglycerol	TAG Ester	54228	DMS-MS	100010376		0.9575	1.5358	2.3171	1.4319	1.4085	1.4088	1.8479	1.1947	2.1206	1.3956	1.2753	4.0807	0.6488	1.7773	1.68	1.468	1.9404	2.3229	2.0006	2.1295	3.4285	2.6494	1.9884	1.992	2.3941	2.1325	2.9574	2.1889	2.1809	1.6633	1.6229	2.1009	2.9113	2.3935
8428	TAG47:0-FA15:0	Triacylglycerol	TAG Ester	54229	DMS-MS	100010377		1.323	2.167	3.7675	2.4088	3.0547	2.4248	3.2396	1.2988	1.001	1.2943	1.1323	2.7605	0.6269	1.7428	2.6796	1.2812	0.8482	1.5006	1.1822	3.8927	7.8129	1.6256	1.5026	2.0353	2.8852	1.7326	4.0418	1.5245	1.8588	1.2292	1.4117	1.3384	1.9488	1.8903
8429	TAG47:0-FA16:0	Triacylglycerol	TAG Ester	53697	DMS-MS	100009845		4.3888	7.2416	11.0676	7.1022	7.3106	7.1029	10.4922	4.1182	4.9521	5.2277	3.7745	14.6904	2.3539	7.9313	8.6088	5.1202	4.9266	8.1547	5.8139	10.467	22.2	9.6085	6.7766	8.5865	11.9565	6.9361	10.3368	6.8912	9.1225	5.5313	6.4953	6.8391	9.8078	6.9222
8430	TAG47:0-FA17:0	Triacylglycerol	TAG Ester	53870	DMS-MS	100010018		0.287	0.6228	0.8079	0.5505	0.6822	0.5133	0.9091	0.3096	0.286	0.2702	0.2745	0.5271	0.1599	0.4457	0.3441	0.3003		0.3531	0.4378	0.7718	1.9183	0.5534	0.3691	0.5877	0.8547	0.4628	1.1118	0.412	0.4595	0.4214	0.424		0.6275	0.344
8435	TAG47:1-FA14:0	Triacylglycerol	TAG Ester	53871	DMS-MS	100010019		8.1977	13.4901	17.7801	13.2371	12.4047	12.4313	15.9566	14.0922	17.412	13.7856	10.5628	42.8711	6.081	20.7907	19.9732	20.0493	20.9727	28.0357	24.5592	16.2695	18.2502	23.3537	21.702	24.0149	25.2588	22.1911	25.8842	19.7105	29.4588	16.2668	19.7715	21.6693	33.0983	19.9779
8437	TAG47:1-FA15:0	Triacylglycerol	TAG Ester	53358	DMS-MS	100009506		3.7455	5.3986	5.7211	3.2456	6.8223	5.5902	5.7783	2.7967	3.4076	3.0629	2.808	7.3372	1.7489	3.1902	4.5306	2.3577	3.5787	5.6017	5.6624	6.287	11.2365	5.2919	4.5277	4.3798	4.9158	4.6815	6.6752	4.9083	4.8013	3.3605	3.5038	3.2981	4.9635	3.8419
8438	TAG47:1-FA16:0	Triacylglycerol	TAG Ester	54398	DMS-MS	100010546		20.301	36.7634	38.6705	27.3015	29.2034	35.5598	43.9392	34.4432	39.9416	32.8081	29.4753	128.701	15.3477	54.2784	52.1394	38.4305	59.6879	71.0569	60.8251	46.4874	43.2876	68.1519	57.2927	68.1722	77.6416	60.3037	56.8452	51.3493	73.761	42.5925	45.0489	56.9829	87.0689	53.3105
8439	TAG47:1-FA16:1	Triacylglycerol	TAG Ester	54577	DMS-MS	100010725		2.5191	4.5949	5.5081	2.9847	4.8305	4.2898	5.2792	2.4437	2.7151	2.1095	2.1846	5.6169	1.2952	3.6087	4.0973	3.4342	1.4065	3.7684	1.7278	4.9011	9.598	3.023	2.6044	3.687	5.4116	2.8877	3.9284	2.8224	3.1331	2.7515	3.3787	3.5918	4.8124	3.3999
8440	TAG47:1-FA17:0	Triacylglycerol	TAG Ester	53872	DMS-MS	100010020		1.024	1.6242	1.4211	0.9641	1.7196	1.585	1.4049	1.0363	1.1583	1.0271	1.0008	2.6404	0.6781	1.2702	1.2125	0.6762	1.2549	1.9691	2.1158	1.6619	2.6976	1.764	1.4657	1.3414	1.3553	1.405	2.38	1.643	2.1809	1.2574	1.3178	1.5305	2.2431	1.4076
8442	TAG47:1-FA18:1	Triacylglycerol	TAG Ester	54578	DMS-MS	100010726		1.7096	2.5163	2.1739	1.7278	2.3029	2.2442	2.7437	1.2626	2.1635	1.5292	1.2296	2.4884	0.7391	1.8708	1.8054	1.8461	2.3355	2.8382	2.2431	3.0421	6.9737	2.3105	1.956	3.0498	3.6361	1.7771	3.1264	2.0241	2.0507	2.0637	2.2407	2.7673	3.2454	2.5295
8446	TAG47:2-FA14:0	Triacylglycerol	TAG Ester	53541	DMS-MS	100009689		8.3034	12.8716	14.523	11.5379	11.5362	14.1833	15.5533	13.5401	17.9146	12.6065	11.9239	33.5736	6.0444	16.1924	16.7197	19.8269	21.6292	29.9233	21.1642	18.0215	17.8505	20.7665	17.5149	31.5064	33.0692	15.3883	21.2368	21.3123	28.0917	18.4376	24.1591	29.604	34.9119	24.4657
8448	TAG47:2-FA15:0	Triacylglycerol	TAG Ester	54230	DMS-MS	100010378		2.0751	3.24	2.4199	1.5274	3.1973	3.2512	2.9454	1.7921	2.2248	1.4601	1.3439	2.7045	0.8928	1.6296	2.4325	1.557	2.4458	4.5832	2.6857	3.2899	7.5132	1.9715	2.0785	3.1488	3.7163	2.238	3.6263	2.6833	2.2053	1.9847	2.0999	1.9936	3.0545	2.0331
8450	TAG47:2-FA16:1	Triacylglycerol	TAG Ester	54579	DMS-MS	100010727		13.8189	19.9869	23.7656	19.4642	19.9831	22.835	25.6356	18.4593	23.0444	19.3357	18.4721	53.881	9.191	31.7793	33.7929	37.5096	13.8153	44.61	13.8649	26.9674	26.3762	24.7856	22.6386	30.3744	35.7656	22.8242	24.2365	20.4264	33.9509	25.5814	26.783	30.1631	41.3788	25.6829
8452	TAG47:2-FA18:1	Triacylglycerol	TAG Ester	53698	DMS-MS	100009846		8.0376	11.5209	12.9257	10.8697	12.046	13.9981	13.6855	12.1508	14.9666	9.0783	9.5963	27.2765	5.4224	13.2237	13.5004	20.641	22.46	25.3605	24.0317	17.6215	19.6955	14.3609	13.473	22.6849	25.306	13.7834	15.7586	16.1516	21.3292	15.7988	18.743	20.7883	29.137	19.6447
8453	TAG47:2-FA18:2	Triacylglycerol	TAG Ester	54580	DMS-MS	100010728		0.7159	1.1319	0.7785	0.4773	0.8382	0.876	0.833	0.5192	0.6469	0.3362	0.5592	0.649	0.1843	0.5441	0.5283	0.3793	0.4579	0.7544	0.5064	1.524	5.8281	0.7056	0.8181	1.0549	1.5111	0.7775	2.9644	0.8035	0.5825	0.5104	0.6804	0.6269	0.7557	0.578
8477	TAG48:0-FA14:0	Triacylglycerol	TAG Ester	54399	DMS-MS	100010547		2.2261	3.6608	5.0528	2.8352	3.4306	2.5152	4.1486	0.6788	1.2774	1.023	0.8407	1.7363	0.5708	1.0683	1.3341	0.8852	0.9702	1.5481	1.3883	5.256	18.9296	1.6256	1.7881	2.9446	2.7294	2.338	8.4145	1.7666	1.7496	1.1953	1.3804	1.5418	2.0602	1.1492
8479	TAG48:0-FA16:0	Triacylglycerol	TAG Ester	54581	DMS-MS	100010729		34.0565	67.8672	123.047	68.3714	97.4312	57.4195	105.577	6.7293	9.8307	9.3915	9.2418	18.6431	4.3028	12.5394	18.928	9.1861	5.1183	12.0318	10.1122	112.878	308.235	27.8155	26.8809	44.9677	55.3955	30.7655	99.5723	21.5955	13.7122	11.1358	14.5627	15.683	18.5974	14.0824
8481	TAG48:0-FA18:0	Triacylglycerol	TAG Ester	54400	DMS-MS	100010548		1.6009	2.6804	4.3551	2.6633	3.2319	2.2984	3.904	0.8508	1.2932	1.0916	1.2982	2.0003	0.4878	1.3145	1.4367	1.1255	1.0135	1.2969	1.4792	3.504	11.3164	1.5357	1.6924	2.4497	2.8333	2.4268	6.3373	1.576	1.7171	1.3025	1.3687	1.474	2.11	1.4892
8484	TAG48:1-FA12:0	Triacylglycerol	TAG Ester	53542	DMS-MS	100009690		0.7551	1.2581	1.4137	1.2219	1.3783	1.4811	1.3024	1.0001	1.2932	1.0225	1.1323	2.1684	0.5049	1.088	1.4367	1.0232	1.5976	2.0302	2.5644	1.5492	3.2704	1.8262	1.8381	1.4538	1.6503	2.0048	2.8236	1.6378	1.6031	0.9811	1.3374	1.3384	2.0125	1.7068
8486	TAG48:1-FA14:0	Triacylglycerol	TAG Ester	54040	DMS-MS	100010188		16.7549	27.7335	36.111	18.8819	27.5184	23.1647	30.7197	6.4985	8.3965	5.8588	6.308	15.9547	3.1856	7.8131	7.4116	6.8151	7.5293	11.9096	9.5787	35.981	132.354	12.9289	14.8854	20.5011	24.0641	17.704	65.2878	15.3945	14.0703	9.1173	10.1125	11.2385	15.0974	10.9477
8487	TAG48:1-FA14:1	Triacylglycerol	TAG Ester	54231	DMS-MS	100010379		0.6283	0.951	1.2779	0.84	1.0283	0.9934	1.0347	0.3801	0.5419	0.401		1.2465	0.2054	0.6449	0.5929	0.5249	0.6288	1.0109	0.5616	1.1326	2.7575	0.7063	0.611	0.9004	0.8453	0.6541	1.2956	0.6786	0.7414	0.6428	0.7352	0.9749	0.8308	0.8732
8489	TAG48:1-FA16:0	Triacylglycerol	TAG Ester	53359	DMS-MS	100009507		63.7604	136.012	174.867	82.3944	177.321	118.776	151.586	19.8441	28.7994	23.5133	23.5505	62.4904	10.6009	27.4469	34.5341	22.3581	30.6225	40.9027	41.4554	164.509	505.783	61.9952	48.087	69.4589	96.1052	47.1256	142.011	50.5304	48.306	29.3817	39.1519	41.571	59.9841	34.645
8490	TAG48:1-FA16:1	Triacylglycerol	TAG Ester	53543	DMS-MS	100009691		19.2891	46.1635	57.7064	25.6309	71.4251	42.6447	50.3588	2.4664	3.7141	3.2103	3.0024	6.081	1.7026	4.1946	5.9292	4.0392	1.7487	5.6357	1.8491	55.9009	155.806	11.4555	9.8618	14.0984	21.0041	9.3796	24.7575	10.1617	6.2091	4.2119	6.949	6.5059	8.901	5.1339
8492	TAG48:1-FA18:0	Triacylglycerol	TAG Ester	53699	DMS-MS	100009847		4.114	6.4758	7.8141	5.3712	6.9088	6.6469	7.1469	5.5301	5.9572	5.2738	5.0098	14.2024	2.6197	5.9029	6.1687	5.098	6.379	7.6048	9.6515	7.7404	13.0349	7.9344	7.2724	7.0585	7.3288	7.4692	10.7029	7.7256	8.8621	5.8865	6.4171	7.0989	11.0964	6.3646
8493	TAG48:1-FA18:1	Triacylglycerol	TAG Ester	54401	DMS-MS	100010549		11.8586	23.0797	27.5478	14.9299	23.794	15.7953	24.115	2.7017	3.236	3.1366	2.4134	4.9928	1.383	2.9933	3.6602	3.4253	2.9978	4.6783	4.4014	28.5054	109.728	8.2042	7.9235	15.0078	19.9936	9.7517	49.2193	7.7307	5.2082	4.9562	5.4747	6.0146	6.7533	4.6919
8498	TAG48:2-FA12:0	Triacylglycerol	TAG Ester	54582	DMS-MS	100010730		1.2837	2.2259	1.8103	1.1042	1.7239	1.585	1.9636	0.8417	1.14	0.935	0.7206	2.0083	0.4293	0.8763	0.8514	0.8941	1.313	1.616	1.7702	2.49	12.6885	1.6948	1.9934	1.6019	2.1155	2.0048	6.8513	1.4318	1.2532	0.9793	1.1262	1.1577	1.6386	1.2172
8500	TAG48:2-FA14:0	Triacylglycerol	TAG Ester	54583	DMS-MS	100010731		18.3376	34.0073	26.5857	13.9053	28.9053	21.2004	25.8439	4.6205	7.2504	5.9002	5.7933	13.9143	2.7905	6.6611	6.1915	5.7385	6.6171	11.6923	6.8021	36.2345	171.179	14.1741	13.5782	18.6824	31.3598	17.9761	77.8215	14.2408	11.6777	8.2152	10.4919	10.1033	14.3975	9.4993
8501	TAG48:2-FA14:1	Triacylglycerol	TAG Ester	53700	DMS-MS	100009848		4.2318	7.8728	7.1752	4.0348	7.8939	6.7146	7.1105	3.2945	4.1431	2.5333	2.6593	7.3292	1.2977	3.3724	4.0669	3.6211	3.2069	7.3671	3.3283	6.8954	19.9087	4.87	4.082	4.4541	6.0632	5.2868	7.6117	3.9297	4.8745	3.4733	4.2233	4.9133	6.0772	5.0999
8503	TAG48:2-FA16:0	Triacylglycerol	TAG Ester	53360	DMS-MS	100009508		29.3384	59.6452	64.8192	27.8679	83.3674	54.647	57.4033	10.8611	13.8573	11.6162	9.8651	27.8766	4.354	14.3118	14.424	12.5492	12.5371	25.4827	15.6231	66.813	236.347	27.4973	23.9809	35.6327	46.7493	25.7397	77.1032	24.284	22.9974	16.2612	19.8028	23.1998	27.8722	17.3463
8504	TAG48:2-FA16:1	Triacylglycerol	TAG Ester	54402	DMS-MS	100010550		36.2101	84.1766	78.964	34.8237	118.11	84.165	74.5862	15.8029	16.7869	13.4724	12.0898	35.79	6.081	18.462	19.8288	19.3687	8.2206	24.892	9.9667	72.3732	215.825	26.3905	25.3432	29.4402	39.0097	21.7024	43.0511	24.3819	21.7767	17.3268	24.8669	24.0413	32.796	21.4534
8506	TAG48:2-FA18:0	Triacylglycerol	TAG Ester	53701	DMS-MS	100009849		2.9601	4.3635	6.4518	4.6521	4.7441	5.518	4.7007	5.0323	5.5037	4.0578	3.9918	11.1058	1.8319	5.5829	6.4652	6.3524	5.9084	10.022	7.5296	6.2532	8.3258	4.7178	4.6429	6.4275	7.0407	4.837	7.3512	5.8714	6.3312	5.4072	7.0976	8.0363	10.7862	6.6978
8507	TAG48:2-FA18:1	Triacylglycerol	TAG Ester	54584	DMS-MS	100010732		17.2019	28.9537	25.0802	15.0731	28.0196	24.3929	24.2439	12.0648	12.2332	11.2339	12.4844	24.108	6.042	12.9776	11.8699	12.5803	20.4208	22.6106	20.8368	30.1954	86.6085	16.8512	17.7803	22.889	27.8324	17.5652	37.3335	17.9851	21.7686	13.5378	20.5966	19.3313	24.2371	19.1619
8508	TAG48:2-FA18:2	Triacylglycerol	TAG Ester	54041	DMS-MS	100010189		8.385	14.5757	11.7249	5.8358	11.2122	8.8143	11.9401	0.9908	1.5996	1.5476	1.0237	2.2404	0.5049	1.2653	1.7218	1.1477	0.854	1.6771	1.1155	17.6778	99.5235	5.9491	5.885	9.6196	16.2111	8.1801	44.5086	6.5616	1.9205	1.7592	2.2916	2.2533	2.4818	1.8971
8513	TAG48:3-FA12:0	Triacylglycerol	TAG Ester	53370	DMS-MS	100009518		0.74	0.993	0.7344	0.4582	0.8944	0.6006	0.7934								0.2401	0.2432		0.4074		1.7069	13.701	0.7994	0.7062	1.0578	1.6622	1.2328	5.7458	1.0404		0.3458	0.3828	0.3986	0.496	0.459
8515	TAG48:3-FA14:0	Triacylglycerol	TAG Ester	53551	DMS-MS	100009699		3.9841	7.1069	4.6672	1.8583	7.4402	5.5225	4.9123	0.6907	1.2748	1.0916	0.7492	1.7043	0.3537	0.7773	0.84	0.6673	0.7669	1.5821	1.0003	8.5967	39.9573	2.9676	2.7397	3.9097	5.3785	2.549	13.4209	2.8585	1.0793	1.1784	1.3178	1.5643	1.5034	1.4816
8516	TAG48:3-FA14:1	Triacylglycerol	TAG Ester	53883	DMS-MS	100010031		4.1411	7.128	6.1287	4.3243	8.9179	7.997	6.4229	3.0094	3.8183	3.132	2.4649	6.9532	1.3391	3.4315	4.0174	5.0223	3.4277	6.0363	4.0012	8.653	23.1125	5.0706	4.4426	4.9985	6.3466	4.6759	10.3016	4.3521	3.8166	3.4451	4.587	4.902	5.6953	4.6954
8518	TAG48:3-FA16:0	Triacylglycerol	TAG Ester	53884	DMS-MS	100010032		3.1957	5.7689	6.5326	4.5948	5.7767	5.7979	5.6858	2.4121	3.4812	2.9662	2.0931	6.5611	1.0513	3.8401	4.4735	2.9227	6.0652	6.2671	5.6442	7.9714	27.4485	7.1043	5.1488	5.7284	7.3949	5.8643	10.2241	4.862	4.5328	3.2308	3.7267	3.8346	5.3454	3.8079
8519	TAG48:3-FA16:1	Triacylglycerol	TAG Ester	54408	DMS-MS	100010556		15.3473	33.414	26.4572	13.0493	52.0296	34.6883	22.9349	5.9238	7.3423	6.0522	5.9705	11.0978	3.0734	6.2131	8.8179	11.4504	4.1481	10.7485	4.2741	28.6293	89.0662	10.4248	9.3059	15.7006	18.8792	8.2856	19.399	11.7892	9.2038	7.6118	9.9718	12.3058	13.5463	10.0841
8521	TAG48:3-FA18:1	Triacylglycerol	TAG Ester	54585	DMS-MS	100010733		6.0652	10.7046	9.9403	6.2399	10.4474	11.0269	8.9981	6.055	7.3117	5.3153	5.4558	13.3542	3.193	5.7848	6.6628	9.2929	9.6498	12.9892	10.6579	13.0866	34.9085	6.7654	6.9469	12.9663	14.667	7.4581	16.1952	10.8673	11.3115	7.7528	9.6941	10.0468	13.26	11.0973
8522	TAG48:3-FA18:2	Triacylglycerol	TAG Ester	54232	DMS-MS	100010380		4.9839	9.0341	5.8826	3.5956	8.3216	7.3197	6.9519	2.1405	2.4148	2.4227	2.0988	4.6248	1.2245	2.0677	2.3603	1.8728	2.8002	3.6394	3.4496	12.1852	51.3003	3.7009	4.3174	6.6687	9.331	5.3145	18.378	5.4646	2.9866	2.402	3.1714	2.6938	4.0965	3.3591
8523	TAG48:3-FA18:3	Triacylglycerol	TAG Ester	53544	DMS-MS	100009692		0.4742	0.6901	0.5834	0.3341	0.6438	0.6021	0.5851													1.1661	5.0887			0.573	0.8947	0.5378	1.7463	0.3863
8527	TAG48:4-FA12:0	Triacylglycerol	TAG Ester	53702	DMS-MS	100009850		0.2097	0.3535	0.2397		0.282	0.2574	0.2606													0.5295	3.8032		0.2943	0.5382	0.628	0.5086	1.9364	0.3272
8528	TAG48:4-FA14:0	Triacylglycerol	TAG Ester	53361	DMS-MS	100009509		0.3658	0.4376	0.3208	0.1909	0.5665	0.3341	0.3723													0.6226	2.8241		0.2692	0.4512	0.488	0.3528	1.0599	0.2605
8529	TAG48:4-FA14:1	Triacylglycerol	TAG Ester	54403	DMS-MS	100010551		0.8427	1.4853	0.9474	0.4066	1.5252	1.4314	0.9157	0.4797	0.548	0.3588	0.4067	1.0781	0.3	0.5079	0.5587	0.4745	0.5126	1.0721	0.7147	1.6224	4.2295	0.6699	0.7117	1.094	1.1711	0.7034	1.7956	0.7365	0.5911	0.5131	0.6586	0.7728	0.7071	0.4155
8530	TAG48:4-FA16:0	Triacylglycerol	TAG Ester	53362	DMS-MS	100009510		0.4737	0.8814	0.8042	0.3852	1.1191	0.9573	0.7934	0.5335	0.6129	0.547	0.6076	1.1522	0.1829	0.653	0.8704	0.3699	1.0225	1.195	0.97	1.2506	4.3094	1.1967	0.9065	1.2372	1.138	1.175	1.5639	0.7777	0.59	0.5497	0.5337	0.6312	0.5866	0.5515
8531	TAG48:4-FA16:1	Triacylglycerol	TAG Ester	53873	DMS-MS	100010021		1.625	2.6004	4.4028	3.4906	4.5799	3.9014	3.2363	2.2084	3.3463	2.3905	2.2304	4.7448	1.1245	3.6678	4.7662	3.9458	2.2541	5.0993	2.0916	4.1744	11.3431	3.7355	3.7013	3.9592	4.5758	3.3209	4.4854	3.049	3.5074	2.9263	3.6133	3.7669	4.7965	3.5427
8532	TAG48:4-FA18:1	Triacylglycerol	TAG Ester	54404	DMS-MS	100010552		3.1716	5.8783	11.9709	9.6446	11.0091	12.7203	8.5452	7.6435	10.0023	6.7431	7.5833	11.2259	3.5149	8.6796	11.2124	13.7013	21.6001	18.2039	19.6364	12.557	29.6466	12.9428	12.6967	13.752	13.0804	10.9012	10.3508	11.0321	13.3053	9.0327	11.3209	12.5543	15.2088	11.2401
8533	TAG48:4-FA18:2	Triacylglycerol	TAG Ester	54042	DMS-MS	100010190		1.6492	2.2806	1.9866	1.1455	2.5146	2.5874	1.8347	1.2898	1.4967	1.1146	1.0809	2.3204	0.6244	1.1717	1.4253	1.2856	1.4931	2.3658	1.6005	3.1435	12.1024	1.8193	1.6278	2.5735	3.9619	2.3602	5.619	2.3074	1.6618	1.263	1.2005	1.5159	2.2034	1.3056
8534	TAG48:4-FA18:3	Triacylglycerol	TAG Ester	53703	DMS-MS	100009851		0.3434	0.648	0.4252	0.245	0.8187	0.5193	0.4397	0.3394	0.3371						0.2236			0.314		0.7774	2.7442	0.4929	0.3562	0.5224	0.6716	0.491	0.7746	0.2242			0.2398
8544	TAG48:5-FA18:2	Triacylglycerol	TAG Ester	54043	DMS-MS	100010191		0.5588	0.8668	1.5643	1.1805	1.4645	1.6753	1.2462	1.3576	1.949	1.0363	1.1152	2.2884	0.6196	1.6493	2.1284	1.4324	2.8758	2.9604	3.0919	1.5548	5.2819	1.9023	1.738	2.06	2.0305	2.0825	2.2885	1.9365	1.8473	1.5562	1.705	1.875	2.442	2.4547
8545	TAG48:5-FA18:3	Triacylglycerol	TAG Ester	53875	DMS-MS	100010023		0.1208	0.284			0.242		0.175														0.9255						0.4319	0.1931
8567	TAG49:0-FA15:0	Triacylglycerol	TAG Ester	53704	DMS-MS	100009852		1.2112	1.7084	2.5484	1.9219	2.4585	2.0365	2.4727	1.1585	1.9612	1.8332	1.2238	3.0885	0.7366	1.797	2.6226	1.25	1.4175	2.4104	1.8127	2.7379	4.4027	1.4734	1.5476	2.0786	2.1108	1.7215	3.3235	1.4318	1.7496	1.6069	1.6502	1.932	2.4897	1.9991
8568	TAG49:0-FA16:0	Triacylglycerol	TAG Ester	54044	DMS-MS	100010192		6.763	12.5223	21.096	14.1153	15.7359	13.8807	17.3416	10.8475	16.1188	12.4314	10.0539	34.2057	5.0712	18.5851	19.0914	17.4292	19.7004	21.8637	23.2921	22.6522	30.4658	21.2992	16.4731	24.2933	22.5624	20.2808	24.8209	16.3318	25.3411	14.1862	16.4163	16.7673	27.5143	20.9706
8569	TAG49:0-FA17:0	Triacylglycerol	TAG Ester	54405	DMS-MS	100010553		1.2414	2.2133	4.1715	2.6347	3.409	2.4248	3.3652	1.1042	1.8325	1.4693	1.098	2.0643	0.6659	1.6739	2.1399	1.0161	1.007	1.4598	1.7399	3.6505	9.8911	1.9231	1.3072	1.9487	2.7152	1.8826	3.7671	1.54	2.4088	1.6069	1.5877	1.8128	2.2034	1.7204
8570	TAG49:0-FA18:0	Triacylglycerol	TAG Ester	53363	DMS-MS	100009511		2.5403	3.5766	7.491	5.5462	4.9688	5.5451	5.5106	4.3987	7.1707	5.0159	4.2892	15.0265	2.3929	7.2224	6.9555	7.5224	7.0122	7.5708	8.4936	7.2503	6.6673	7.5056	6.9919	8.7226	7.5602	7.5192	7.7385	6.2268	8.9434	5.3283	6.0808	8.0589	10.1021	6.8814
8575	TAG49:1-FA14:0	Triacylglycerol	TAG Ester	54233	DMS-MS	100010381		13.837	21.8678	31.319	25.0423	20.493	22.0042	24.9844	22.5774	34.677	24.0706	22.361	71.0918	11.7278	31.2427	33.257	33.6483	39.883	43.4014	44.3411	28.7194	25.0907	47.1709	38.11	38.1319	34.4859	44.3656	38.1221	32.7513	49.2662	29.8779	29.927	36.1946	53.0956	38.5413
8577	TAG49:1-FA15:0	Triacylglycerol	TAG Ester	53364	DMS-MS	100009512		7.7114	11.6513	12.5695	8.3591	14.3619	12.2416	12.4261	7.1185	9.4997	8.042	8.1552	14.7545	4.1394	9.8169	12.7593	5.4405	9.4232	10.8979	12.4099	15.5991	33.916	12.9843	10.7784	10.8445	11.4323	12.6227	17.4345	10.0999	10.7989	8.7959	9.5025	10.7189	14.0316	9.3905
8578	TAG49:1-FA16:0	Triacylglycerol	TAG Ester	53876	DMS-MS	100010024		67.8381	113.278	163.164	118.494	104.673	115.99	137.599	105.257	151.946	115.126	98.2224	372.022	51.541	168.433	168.087	173.064	212.341	208.105	250.612	199.222	175.222	221.812	173.271	242.716	220.827	232.851	173.345	175.695	213.593	149.666	172.883	215.31	334.729	199.241
8579	TAG49:1-FA16:1	Triacylglycerol	TAG Ester	53545	DMS-MS	100009693		7.2251	11.2432	17.4423	13.8703	12.2102	12.1513	14.2806	10.0646	11.9206	10.2114	7.2916	29.0288	4.7126	13.2681	18.183	22.2558	7.0761	17.2193	8.3238	17.2666	19.5623	11.9605	12.0706	14.4201	15.3423	14.061	14.2518	12.6287	14.29	14.5584	14.3359	13.0682	18.5178	16.5711
8580	TAG49:1-FA17:0	Triacylglycerol	TAG Ester	54045	DMS-MS	100010193		4.0717	6.1602	6.9953	4.213	8.6068	6.701	6.2841	3.9779	6.1717	4.5875	4.4608	9.6256	1.9221	4.7164	5.2223	3.194	6.53	7.4011	8.5542	8.1009	15.4727	7.0905	6.0804	6.4708	6.6535	8.4966	9.4566	6.062	6.673	5.1084	5.811	5.574	8.543	6.2082
8582	TAG49:1-FA18:1	Triacylglycerol	TAG Ester	53365	DMS-MS	100009513		8.6327	14.6052	18.2979	12.8139	14.9711	16.0392	18.5713	9.5261	14.6295	11.1924	8.9444	27.5806	5.3419	15.7395	17.5673	18.7904	17.9459	22.597	15.6655	24.0324	39.2379	17.3008	14.8553	24.3861	30.5948	17.8984	20.2651	15.9868	20.4259	15.4041	18.8642	20.4947	27.6893	17.3599
8589	TAG49:2-FA14:0	Triacylglycerol	TAG Ester	54046	DMS-MS	100010194		20.3161	33.536	30.9628	25.1282	26.7666	30.5927	35.7146	34.8957	50.5322	31.7257	26.41	86.8625	14.8769	42.7039	42.4929	42.5542	46.8313	51.95	49.6337	33.6149	34.5555	50.9548	51.7383	49.7187	48.454	53.5119	55.8875	41.9292	54.9545	39.2771	43.6725	51.3637	68.2408	43.2536
8591	TAG49:2-FA15:0	Triacylglycerol	TAG Ester	53877	DMS-MS	100010025		8.2793	12.2573	10.9831	7.6527	14.9798	11.8081	11.6691	8.4535	9.2178	7.6505	7.3088	11.874	3.7564	8.6058	10.1633	5.9966	9.1908	11.4411	10.3062	15.0301	34.5688	10.9298	10.1173	12.0941	14.7237	12.2118	20.5538	10.7488	10.5222	9.106	10.5114	10.3744	12.377	11.3489
8592	TAG49:2-FA16:0	Triacylglycerol	TAG Ester	54234	DMS-MS	100010382		75.1689	120.49	162.158	120.047	131.171	139.133	151.764	121.78	177.326	132.541	115.448	362.068	57.561	181.484	179.219	205.329	222.043	256.45	198.316	202.36	183.881	179.393	184.66	316.45	351.659	194.5	182.759	221.42	324.625	200.282	245.29	291.59	342.262	246.432
8593	TAG49:2-FA16:1	Triacylglycerol	TAG Ester	53546	DMS-MS	100009694		67.8834	101.243	200.807	149.366	108.734	123.423	149.764	111.403	157.971	109.732	85.5493	273.662	48.3139	153.156	211.56	312.453	91.9603	195.578	79.4612	159.241	152.183	127.975	129.341	179.741	186.001	133.763	138.722	122.605	187.715	157.311	153.139	185.147	239.809	158.884
8594	TAG49:2-FA17:0	Triacylglycerol	TAG Ester	53366	DMS-MS	100009514		2.2533	3.3494	3.371	2.2656	4.7441	4.0504	3.2825	2.3578	3.377	2.4273	2.4591	5.2809	1.2025	2.6438	3.0672	2.638	3.5613	5.0585	3.9588	4.9406	8.9053	2.9123	3.0051	4.3922	4.8308	4.0928	5.3092	3.9658	4.2642	3.3492	3.7228	4.4784	4.717	3.8487
8596	TAG49:2-FA18:1	Triacylglycerol	TAG Ester	54406	DMS-MS	100010554		60.9271	99.009	113.162	85.8851	88.0986	110.563	109.481	91.1515	120.787	89.8987	82.2666	258.867	42.5085	123.056	111.591	156.284	194.593	186.588	192.994	160.684	155.806	127.788	137.475	236.499	271.779	146.014	151.256	172.1	207.286	143.903	178.659	204.664	262.606	171.335
8597	TAG49:2-FA18:2	Triacylglycerol	TAG Ester	54047	DMS-MS	100010195		3.7998	5.3355	5.0821	3.6466	5.4181	4.52	5.3618	3.1904	3.567	3.0629	2.7394	5.2009	1.5416	3.3035	5.2185	2.5134	2.1263	3.5444	2.9282	8.5065	23.5321	3.5833	3.6963	6.477	8.1929	5.0869	13.3082	4.0173	4.1015	3.6086	3.7345	3.8459	4.9079	4.3383
8604	TAG49:3-FA15:0	Triacylglycerol	TAG Ester	53547	DMS-MS	100009695		1.625	2.5836	1.4137	0.9387	2.6443	2.1675	2.0727	0.9458	1.4096	1.1745	1.2524	1.6803	0.5854	1.0365	1.7674	0.7867	0.9993	2.1932	1.3459	3.0702	8.1859	1.3697	1.5376	1.9548	2.583	1.3106	3.6193	2.0189	1.2335	1.1051	1.2553	1.3723	1.5272	1.3464
8605	TAG49:3-FA16:0	Triacylglycerol	TAG Ester	53367	DMS-MS	100009515		9.6899	14.3906	15.0371	11.2802	14.2582	14.7026	16.0623	16.183	19.7655	14.7574	15.9729	40.1667	7.1396	17.2312	23.4509	19.7646	25.7482	41.1132	23.4982	24.0268	36.3672	19.3277	21.2462	25.7285	25.8679	22.5188	24.2153	22.8574	22.4115	16.0187	20.0765	22.635	27.7052	21.1882
8606	TAG49:3-FA16:1	Triacylglycerol	TAG Ester	53368	DMS-MS	100009516		51.059	79.1315	114.102	85.6019	83.5532	86.635	94.6088	71.6016	98.3678	74.9617	59.5682	171.101	35.7494	102.122	112.051	199.27	58.1542	132.465	57.0845	122.827	123.415	73.2017	75.6841	174.903	177.137	91.1747	86.9893	101.045	153.666	101.649	126.63	149.545	159.12	124.579
8609	TAG49:3-FA18:2	Triacylglycerol	TAG Ester	53705	DMS-MS	100009853		7.8987	11.7565	11.0052	7.7768	10.7066	10.1329	10.8129	12.3726	14.6847	11.2569	11.6723	32.4134	5.1492	14.3659	14.6065	14.3953	18.6895	21.9995	20.1699	19.5369	26.4295	13.3301	13.2075	16.9812	18.2747	13.1336	18.5189	14.6116	17.7811	11.632	14.5119	17.445	22.6064	17.7883
8610	TAG49:3-FA18:3	Triacylglycerol	TAG Ester	54407	DMS-MS	100010555						0.2186	0.1746	0.2066													0.4194	1.059		0.2738				0.4744
8641	TAG50:0-FA14:0	Triacylglycerol	TAG Ester	53706	DMS-MS	100009854		1.2324	1.195	1.8507	1.171	1.8017	1.6301	1.4413	1.3893	1.7651	1.087	1.1209	2.7525	0.6513	1.6444	1.5545	1.4057	1.3393	1.9962	1.5459	1.3295	2.7508	2.1306	1.6027	1.6208	1.7897	1.6438	3.7742	1.6636	1.6438	1.3194	1.2631	1.6886	2.7522	1.9107
8643	TAG50:0-FA16:0	Triacylglycerol	TAG Ester	54235	DMS-MS	100010383		19.3254	32.0548	49.6793	29.6816	39.4132	24.718	40.2798	9.5713	12.2148	12.7354	11.232	21.6676	5.4834	15.582	18.7265	12.3935	11.2765	18.2854	12.1068	44.2059	146.541	21.6105	17.4548	22.8148	33.0173	18.3593	86.7288	14.7301	18.6844	13.831	13.5577	16.9311	21.5564	17.4755
8645	TAG50:0-FA18:0	Triacylglycerol	TAG Ester	53878	DMS-MS	100010026		6.467	10.5741	20.5121	13.1162	13.7959	10.8599	16.9813	4.2856	5.9572	6.0891	5.8962	8.9295	2.6027	6.5331	7.8449	6.0455	3.9796	7.4282	5.0137	17.1145	41.5425	7.4502	7.047	10.2196	11.319	8.1245	30.616	6.4843	7.4542	6.4729	6.0456	7.1723	9.2351	7.7382
8651	TAG50:1-FA14:0	Triacylglycerol	TAG Ester	54048	DMS-MS	100010196		7.1919	10.8056	11.3467	9.2946	11.8386	10.1735	11.0443	8.4219	11.5835	10.5844	9.4991	20.5794	5.0102	9.6347	11.6989	8.6834	8.9933	13.1318	15.1562	12.9457	26.8291	15.5784	16.1576	12.7003	12.4334	15.7881	31.806	12.4227	14.233	11.1189	9.8623	11.8258	17.7065	13.5996
8654	TAG50:1-FA16:0	Triacylglycerol	TAG Ester	53879	DMS-MS	100010027		121.504	211.529	304.821	173.333	245.233	188.632	271.093	51.4407	92.8641	64.1607	61.1638	154.514	31.7393	72.8291	98.931	73.1776	69.1286	106.888	91.2103	277.246	1145.39	127.567	125.289	167.467	225.908	160.458	498.08	129.146	134.461	80.9844	87.994	102.999	142.018	121.519
8655	TAG50:1-FA16:1	Triacylglycerol	TAG Ester	54236	DMS-MS	100010384		10.1278	18.8424	23.6628	13.1925	19.793	14.8426	19.5498	5.0278	7.183	5.7298	5.8104	11.866	2.8954	7.0451	9.1713	8.1185	3.2301	7.8288	3.6739	19.4524	56.822	7.5056	7.4778	9.9536	11.0404	7.5359	17.8851	7.602	9.7003	8.4463	8.6813	8.1945	10.46	7.9898
8657	TAG50:1-FA18:0	Triacylglycerol	TAG Ester	54237	DMS-MS	100010385		15.1993	25.5412	31.5724	22.3248	30.4824	25.576	28.5446	15.9929	23.7002	18.4376	17.4427	43.8313	8.4446	20.2935	22.5882	18.8794	22.489	28.64	32.8345	32.5953	67.6722	26.0239	26.4301	27.4545	29.3009	26.4839	46.7689	24.1347	29.9471	20.3095	21.0346	25.5943	33.2812	29.9736
8658	TAG50:1-FA18:1	Triacylglycerol	TAG Ester	53880	DMS-MS	100010028		50.0502	94.2542	134.181	79.6134	101.925	71.5215	121.712	14.0153	20.0903	16.434	16.8536	35.3659	7.4763	20.9532	30.6611	23.8706	13.67	30.453	21.243	117.385	469.31	37.4794	35.4304	68.2464	81.5326	45.1153	215.326	37.2166	29.5158	23.6418	31.3348	32.456	38.3004	27.5256
8661	TAG50:1-FA20:1	Triacylglycerol	TAG Ester	53548	DMS-MS	100009696		1.1538	1.3759	1.1604	0.926	1.5166	1.4405	1.4975	1.24	1.6977	1.1745	1.0294	2.4724	0.6488	1.1816	1.4215	1.081	1.679	2.458	1.6611	1.521	3.3703	1.7294	1.5627	1.3675	1.3669	1.9326	2.894	1.6584	1.7496	1.0375	1.4743	1.3102	1.8216	1.9583
8665	TAG50:2-FA14:0	Triacylglycerol	TAG Ester	53549	DMS-MS	100009697		12.9883	20.8411	18.173	11.5633	18.1209	14.3052	21.2027	9.8383	12.9012	8.5348	8.0065	19.9233	4.0955	10.255	10.0227	8.461	10.8698	18.102	12.9859	25.8069	112.731	16.9273	15.2961	18.0267	20.3997	21.2415	78.6735	16.1464	14.3469	10.042	12.8655	14.8698	17.0542	15.4356
8666	TAG50:2-FA14:1	Triacylglycerol	TAG Ester	53369	DMS-MS	100009517		3.2712	4.6033	5.7284	4.2352	6.1224	6.5611	5.3354	4.1453	6.5456	4.2052	4.0833	9.7856	2.0002	5.0561	6.2105	4.6309	4.9614	9.472	4.7227	5.0983	7.6797	5.7277	6.9519	3.8911	4.3963	5.6311	7.0273	4.5066	5.1675	4.849	4.9507	5.7152	8.4953	6.1402
8668	TAG50:2-FA16:0	Triacylglycerol	TAG Ester	54586	DMS-MS	100010734		153.268	246.012	253.941	133.936	266.033	221.767	238.254	58.6136	87.722	63.866	60.7406	142.984	27.4877	79.7757	86.7609	72.8084	89.6365	122.803	83.9171	327.609	1331.82	145.878	129.506	216.023	288.788	159.492	545.215	127.173	111.504	95.2552	98.134	128.813	148.19	123.498
8669	TAG50:2-FA16:1	Triacylglycerol	TAG Ester	53881	DMS-MS	100010029		76.51	140.249	177.5	90.5785	159.783	131.429	126.072	49.4676	61.5948	43.3926	41.8053	103.521	22.8532	57.9511	75.9818	69.2985	29.4141	76.292	39.0849	158.537	461.503	73.7274	80.0115	92.7439	93.1727	70.0387	152.347	62.9479	71.9219	59.2145	73.2241	77.1839	90.6961	83.5425
8671	TAG50:2-FA18:0	Triacylglycerol	TAG Ester	54049	DMS-MS	100010197		13.2934	19.5788	26.8354	18.5096	21.625	21.4217	22.4654	14.9159	23.2896	14.9278	12.7303	41.3989	8.2812	20.5249	22.2993	22.8875	21.0831	28.9931	25.2624	28.1167	51.4336	20.1578	22.5134	28.2401	27.771	21.8191	37.432	20.7921	23.0462	20.3546	23.0719	25.0522	33.3767	26.9681
8672	TAG50:2-FA18:1	Triacylglycerol	TAG Ester	53550	DMS-MS	100009698		92.2893	174.375	166.208	91.3263	214.249	144.24	171.671	47.5489	75.2192	53.1618	51.6132	134.566	31.0636	63.5833	64.6288	69.7789	111.498	98.5766	108.882	209.047	597.614	78.1616	98.1875	142.821	139.596	100.943	270.023	90.5333	111	77.2123	89.9493	105.596	150.274	100.229
8673	TAG50:2-FA18:2	Triacylglycerol	TAG Ester	53882	DMS-MS	100010030		30.9876	58.5134	54.7871	28.4533	56.3675	40.3553	57.0595	6.7701	9.1504	8.6315	6.0163	12.6661	2.7466	7.631	13.7437	7.7092	4.6303	7.8967	5.8503	83.5726	419.028	24.1354	23.2296	54.2903	70.8559	37.4017	215.621	24.6961	11.694	10.0758	11.5907	12.0573	14.4372	10.8525
8677	TAG50:2-FA20:2	Triacylglycerol	TAG Ester	54238	DMS-MS	100010386		0.1812	0.3319		0.1909	0.2643	0.2427	0.2843	0.2659							0.1948					0.4131	0.7993		0.3139			0.3554	0.6807					0.3388		0.2811
8680	TAG50:3-FA14:0	Triacylglycerol	TAG Ester	53707	DMS-MS	100009855		7.8383	12.5686	8.0381	3.9043	10.8103	7.3648	8.6807	1.6744	2.4025	2.0635	1.527	3.3766	0.7757	1.5163	1.9422	1.7216	1.3827	3.5851	2.1097	15.6329	117.7	7.2289	6.3108	10.3372	15.1392	11.9452	70.9279	5.9899	3.1086	2.8136	3.2457	3.5353	3.6749	2.6587
8681	TAG50:3-FA14:1	Triacylglycerol	TAG Ester	54587	DMS-MS	100010735		4.1532	6.3958	5.1115	4.3084	6.6322	6.3488	5.3519	3.7335	4.9092	3.4637	3.4714	7.9853	1.8392	3.8204	4.789	4.7821	3.9796	9.5263	4.4862	6.056	17.4776	5.7277	4.7982	4.918	5.1094	6.0032	10.5832	4.4242	4.9722	4.8659	4.6535	4.9867	5.9817	5.4263
8683	TAG50:3-FA16:0	Triacylglycerol	TAG Ester	54050	DMS-MS	100010198		34.0263	64.9681	48.1517	20.4252	56.0305	42.884	49.7175	7.5665	11.1851	8.7973	7.5833	18.8751	3.371	9.1769	10.7563	7.9761	9.1327	15.8953	10.6882	72.9591	309.354	23.3952	25.9142	34.5501	49.5542	29.255	103.6	24.4385	14.4853	10.4987	12.4393	14.0227	16.3542	11.9881
8684	TAG50:3-FA16:1	Triacylglycerol	TAG Ester	53885	DMS-MS	100010033		69.7471	128.851	119.882	57.4985	135.946	106.707	106.708	32.2483	43.6802	31.6935	27.9426	76.0047	15.8843	41.1925	50.7065	60.664	22.2043	65.5435	27.7056	141.417	430.518	45.822	54.3227	76.7896	101.106	58.3878	146.7	56.3297	61.6357	46.1278	51.513	63.5905	84.6666	69.7593
8686	TAG50:3-FA18:0	Triacylglycerol	TAG Ester	53708	DMS-MS	100009856		0.8941	1.5821	1.6341	1.3492	1.7023	1.5443	1.6892	1.2626	1.7161	1.1929	1.0414	2.6804	0.7074	1.3933	1.5165	1.9128	2.4052	2.7092	2.6554	2.2196	5.6216	1.7225	1.6678	2.1095	2.3752	1.7715	3.8235	1.7202	2.124	1.5336	1.5759	1.8919	2.4977	1.8156
8687	TAG50:3-FA18:1	Triacylglycerol	TAG Ester	54409	DMS-MS	100010557		42.082	64.0887	60.9452	32.5136	79.2109	58.6477	56.0578	22.401	31.5512	21.8736	19.1584	47.5839	11.8035	22.6714	25.1271	40.9928	35.8163	54.116	41.8494	81.8093	303.812	36.3172	34.2434	65.4379	81.0415	40.917	122.971	47.5843	54.0431	33.4865	43.9736	49.7034	64.0488	46.7215
8688	TAG50:3-FA18:2	Triacylglycerol	TAG Ester	53886	DMS-MS	100010034		35.0472	55.1261	43.6167	22.8085	59.3531	44.1438	45.5953	9.8745	14.9605	10.5937	9.4191	19.7633	4.7297	10.2354	13.2686	9.3641	11.5321	14.2453	14.3802	72.0127	390.274	22.3368	24.7522	37.7669	53.4453	30.0824	136.427	29.522	18.2531	12.6244	16.6978	17.4676	19.5678	18.1419
8689	TAG50:3-FA18:3	Triacylglycerol	TAG Ester	54051	DMS-MS	100010199		1.3592	2.2974	2.5961	1.2823	2.8214	1.7701	2.4528			0.3857										4.2533	23.259	1.3282	0.8383	2.2394	3.1544	1.5827	8.1187	1.1949		0.4135	0.284			0.3627
8693	TAG50:3-FA20:3	Triacylglycerol	TAG Ester	54588	DMS-MS	100010736		0.141	0.198			0.2592		0.2562														0.5847
8696	TAG50:4-FA14:0	Triacylglycerol	TAG Ester	54589	DMS-MS	100010737		1.7308	2.5962	1.7626	0.6263	2.1215	1.305	1.5471	0.2715	0.5742	0.48		0.6846	0.1636	0.3282	0.3801	0.2512		0.3989	0.2991	4.4504	30.0728	1.6533	1.5176	3.421	4.2452	2.8655	17.4274	1.8129	0.6185	0.5342	0.524	0.3986	0.7358	0.7102
8697	TAG50:4-FA14:1	Triacylglycerol	TAG Ester	53887	DMS-MS	100010035		1.03	1.3886	1.0025	0.5527	1.5814	1.1695	1.0314	0.4859	0.57	0.4606	0.3686	0.6481	0.2304		0.5321	0.3826	0.3896	0.8505	0.4993	1.8703	9.0052	0.8854	1.0418	1.3239	1.818	1.3637	3.8516	0.891	0.651	0.4975	0.7508	0.5885	0.8034	0.8915
8699	TAG50:4-FA16:0	Triacylglycerol	TAG Ester	53371	DMS-MS	100009519		1.2082	1.8893	1.7516	0.856	2.5103	1.8649	1.5867	0.2916	0.4426	0.3588	0.3717	0.7681	0.1874	0.3939	0.5055	0.3614	0.6778	0.7719	0.5552	3.0815	14.5602	1.4734	1.1419	1.8038	2.583	1.5549	5.0557	1.5039	0.6714	0.4934	0.4857	0.6087	0.6782	0.5168
8700	TAG50:4-FA16:1	Triacylglycerol	TAG Ester	54052	DMS-MS	100010200		7.9863	16.6586	9.7236	4.2575	18.4018	13.3931	10.1749	2.0546	2.7028	2.4504	1.6374	3.5366	0.9172	1.8167	2.653	2.4511	1.2587	3.1981	1.261	17.4525	60.7984	5.4026	4.7882	7.0832	9.2885	4.2316	13.7518	5.6809	2.9784	2.6782	2.9368	3.3433	3.659	3.2367
8702	TAG50:4-FA18:1	Triacylglycerol	TAG Ester	53888	DMS-MS	100010036		2.4708	4.1489	5.2547	3.7261	6.3039	5.1342	4.4296	2.8827	3.5302	2.7451	2.6879	5.3769	1.4294	3.2838	3.8084	4.493	8.0986	7.0344	7.9479	7.4531	25.3971	4.448	5.0386	6.8296	6.7007	4.9314	9.3862	5.1555	6.5509	3.7552	4.9233	4.9415	5.934	4.8075
8703	TAG50:4-FA18:2	Triacylglycerol	TAG Ester	54053	DMS-MS	100010201		6.2646	10.6835	6.9622	3.0133	11.6961	8.0241	6.5552	1.8192	2.6538	2.4273	1.6756	4.1607	0.8854	1.6099	2.0334	1.7527	1.8823	2.9604	2.0612	13.0302	69.8702	5.3058	5.3692	8.0173	10.9884	6.9639	30.1442	5.9487	3.1249	2.6106	2.7413	3.1174	3.4522	2.6927
8704	TAG50:4-FA18:3	Triacylglycerol	TAG Ester	53552	DMS-MS	100009700		0.9243	1.5106	1.3219	0.6969	1.7067	1.5082	1.2198		0.3841	0.3282					0.2534			0.3734		2.3097	12.6219	0.7609	0.949	1.528	1.7696	0.8768	3.8798	0.9013		0.2481	0.2659		0.4242
8707	TAG50:4-FA20:3	Triacylglycerol	TAG Ester	54239	DMS-MS	100010387		0.1873	0.3535	0.2595	0.1984	0.264		0.2645								0.19	0.1957			0.3152	0.3818	0.5093		0.2003		0.2267		0.4303	0.3477			0.1564			0.408
8708	TAG50:4-FA20:4	Triacylglycerol	TAG Ester	54054	DMS-MS	100010202		0.1611	0.3676			0.3078	0.3081	0.2975													0.2887	0.5819
8711	TAG50:5-FA14:0	Triacylglycerol	TAG Ester	54240	DMS-MS	100010388		0.2162	0.3682	0.1877		0.2549	0.2391	0.219													0.4069	3.4103		0.2471	0.4493	0.51	0.3528	1.6759	0.3219
8712	TAG50:5-FA14:1	Triacylglycerol	TAG Ester	53889	DMS-MS	100010037		0.318	0.5554	0.3195	0.2298	0.4364	0.5306	0.3595								0.2146					0.6049	2.3912	0.3786		0.4812	0.6114	0.3659	1.3167	0.372			0.2591
8714	TAG50:5-FA16:0	Triacylglycerol	TAG Ester	54410	DMS-MS	100010558			0.3156	0.2326	0.2121	0.3863		0.2645													0.7605	2.3779		0.2738	0.4021	0.3542	0.3401	0.8763	0.3863
8715	TAG50:5-FA16:1	Triacylglycerol	TAG Ester	53890	DMS-MS	100010038		0.583	1.1024	0.8152	0.4354	1.3178	1.1244	0.8165		0.4326	0.3255			0.1406		0.6841	0.3114		0.5885		1.3126	4.2229	0.4587	0.6168	0.7619	1.0153	0.7424	1.2675	0.7373	0.3038	0.3258	0.3215	0.3459	0.5515	0.4845
8717	TAG50:5-FA18:1	Triacylglycerol	TAG Ester	53553	DMS-MS	100009701		0.4923	0.5448	0.7785	0.5282	0.795	0.8444	0.6248	0.4764	0.5652	0.401	0.4395	0.6934	0.2337	0.4509	0.8248	0.5572	1.342	1.3919	1.4429	0.9352	3.0905	0.8716	0.8364	0.9774	0.8972	0.7997	1.2156	0.8498	0.7367	0.4842	0.531	0.5529	0.7536	0.5168
8718	TAG50:5-FA18:2	Triacylglycerol	TAG Ester	53372	DMS-MS	100009520		0.6524	1.0099	0.7858	0.4689	1.24	0.8309	0.7603	0.5573	0.7935	0.4744	0.5948	0.9335	0.2168	0.5908	0.7107	0.6129	0.9934	1.065	1.1337	1.6844	8.1193	0.9961	1.2872	1.8373	1.8652	1.4217	3.8728	1.4009	0.6939	0.6879	0.7862	0.8697	1.0341	0.9377
8719	TAG50:5-FA18:3	Triacylglycerol	TAG Ester	54411	DMS-MS	100010559		0.2839	0.6564	0.4252	0.2108	0.7518	0.5971	0.3828			0.2149										0.7762	4.0097		0.3395	0.6109	0.6313	0.5227	1.8871	0.3262
8722	TAG50:5-FA20:4	Triacylglycerol	TAG Ester	54590	DMS-MS	100010738		0.2249	0.3366			0.366	0.3612	0.341														0.5745		0.2692
8723	TAG50:5-FA20:5	Triacylglycerol	TAG Ester	54241	DMS-MS	100010389			0.2178																			0.5773
8735	TAG50:6-FA20:4	Triacylglycerol	TAG Ester	54055	DMS-MS	100010203		0.1571				0.265		0.2295															0.2675			0.2078
8759	TAG51:0-FA16:0	Triacylglycerol	TAG Ester	54242	DMS-MS	100010390		8.086	13.5154	22.9981	18.7419	15.6624	17.6196	17.7945	14.1646	25.1466	17.1525	15.1151	45.6796	7.5055	24.424	26.4574	22.794	25.388	24.5389	37.0176	23.3902	26.1231	29.6348	25.4234	30.1022	22.2413	24.9622	32.3904	24.1038	33.1859	19.7513	19.4039	29.1296	39.4936	28.7564
8760	TAG51:0-FA17:0	Triacylglycerol	TAG Ester	53709	DMS-MS	100009857		1.2445	1.8977	3.0405	2.0492	2.6918	2.3165	2.5156	1.2535	1.8448	1.3726	1.4354	2.9685	0.5952	1.7527	2.4097	1.4858	1.6209	2.0981	1.9036	2.8956	5.4817	1.9508	1.6578	1.6084	1.8227	1.8826	3.3024	1.473	2.8439	1.5675	1.5564	2.242	3.2613	1.9311
8761	TAG51:0-FA18:0	Triacylglycerol	TAG Ester	53554	DMS-MS	100009702		2.4829	4.6706	7.9023	5.7912	5.6342	5.2606	5.8411	4.0005	5.2585	4.1592	3.4199	9.8176	2.149	6.1934	6.1421	6.5793	6.6694	7.2109	7.3296	8.2587	8.4257	7.0905	6.3558	8.1349	7.1352	6.2753	6.9076	6.0311	8.0401	6.3996	5.3417	6.5115	9.3146	7.2282
8770	TAG51:1-FA15:0	Triacylglycerol	TAG Ester	53373	DMS-MS	100009521		5.9293	7.9443	8.6477	6.714	11.2424	9.6632	8.5121	7.9512	10.9216	8.8342	9.2303	14.6584	4.637	8.9701	11.9307	5.8498	9.1327	13.2947	14.1438	10.4952	11.9426	10.1066	11.3994	7.6029	6.2521	12.5616	17.4838	11.2433	13.5087	7.578	7.954	10.7641	13.0134	11.1857
8771	TAG51:1-FA16:0	Triacylglycerol	TAG Ester	53710	DMS-MS	100009858		72.8703	126.027	225.123	173.208	156.188	141.494	151.86	139.669	191.41	170.535	151.008	488.345	73.6234	204.431	250.104	222.776	263.448	242.741	337.966	230.662	229.48	305.805	270.491	250.134	243.847	259.041	289.077	224.273	301.652	198.641	181.338	236.962	346.064	288.652
8773	TAG51:1-FA17:0	Triacylglycerol	TAG Ester	54412	DMS-MS	100010560		6.917	11.1043	13.4214	9.3646	15.118	12.8512	13.4971	7.1004	8.9665	6.2549	7.549	14.1384	3.854	8.9701	10.7525	7.1309	10.1552	11.9707	13.2284	18.7933	42.415	9.7884	9.7016	11.1599	12.3531	11.0789	22.631	9.2861	14.9573	9.7037	10.1595	12.9609	14.8111	11.1925
8774	TAG51:1-FA18:0	Triacylglycerol	TAG Ester	54591	DMS-MS	100010739		23.4665	40.0833	62.3626	45.2256	57.0804	49.3954	46.4846	40.6702	54.9266	40.4494	37.1158	112.707	18.9602	54.4999	62.0253	72.8617	79.6556	71.6816	93.5747	71.2296	72.2548	68.8367	60.1877	83.9471	63.7962	61.6698	59.0421	64.6012	81.9558	61.4304	53.4956	74.2811	105.626	78.2318
8775	TAG51:1-FA18:1	Triacylglycerol	TAG Ester	53891	DMS-MS	100010039		19.6637	29.1178	43.6535	33.9136	36.5529	38.7207	37.5857	27.2749	34.1437	21.0445	26.3871	60.058	11.401	30.711	34.7621	47.1495	43.8509	52.208	59.8551	48.9211	72.9874	38.4686	30.5922	50.8755	40.5066	35.0915	36.573	37.7214	47.4678	37.8901	40.02	53.922	62.1398	47.3267
8784	TAG51:2-FA15:0	Triacylglycerol	TAG Ester	54243	DMS-MS	100010391		8.4696	11.5041	10.9684	8.2095	14.3317	13.3705	12.3897	8.5214	10.2842	7.6919	8.5441	14.9945	4.598	8.3744	12.7137	7.9316	10.3469	15.8953	14.259	16.63	29.7931	12.3617	11.4095	9.7124	9.3074	14.8996	21.7438	13.0614	14.2086	10.9159	11.0002	11.9839	16.7361	11.9609
8785	TAG51:2-FA16:0	Triacylglycerol	TAG Ester	53374	DMS-MS	100009522		161.015	266.163	287.038	240.275	254.661	279.886	277.079	235.943	323.406	229.661	244.129	690.379	125.086	324.627	358.009	393.237	435.506	466.429	445.279	361.511	299.596	438.228	416.255	472.931	425.079	409.12	409.394	375.411	545.477	331.363	357.728	413.084	573.138	429.408
8786	TAG51:2-FA16:1	Triacylglycerol	TAG Ester	53375	DMS-MS	100009523		115.457	205.579	327.085	293.363	196.535	198.029	269.053	171.361	254.935	173.708	171.642	508.629	89.6565	242.621	391.095	436.161	127.777	269.066	142.905	258.582	267.752	256.434	272.054	246.762	237.817	281.326	236.922	222.12	322.916	214.056	235.76	278.759	385.55	281.75
8787	TAG51:2-FA17:0	Triacylglycerol	TAG Ester	54056	DMS-MS	100010204		8.2611	12.0216	12.1619	8.4991	15.2865	13.4653	12.3633	6.9466	10.1248	8.1848	6.5825	13.2742	3.6906	7.9904	8.9775	7.509	9.3883	12.0182	12.0644	19.627	44.1868	10.7291	10.0171	13.6221	14.8795	11.662	21.5889	10.5377	11.0349	9.1511	10.8946	11.2949	13.6657	11.3965
8788	TAG51:2-FA18:0	Triacylglycerol	TAG Ester	54592	DMS-MS	100010740		71.6379	102.034	148.553	127.859	136.374	132.111	127.798	100.732	142.348	91.4786	91.2282	230.126	45.699	118.881	142.146	246.815	177.042	171.996	222.767	218.832	170.479	145.767	147.311	233.815	183.899	148.213	153.284	154.45	192.939	143.198	157.738	193.544	239.777	186.845
8789	TAG51:2-FA18:1	Triacylglycerol	TAG Ester	53555	DMS-MS	100009703		164.676	289.609	341.975	309.359	346.168	347.059	315.015	226.25	396.732	256.408	212.029	577.264	119.061	266.139	310.689	564.754	594.834	424.977	601.279	574.332	471.481	387.321	340.481	623.411	502.317	350.093	376.109	388.421	495.087	382.955	401.726	550.854	640.162	461.136
8790	TAG51:2-FA18:2	Triacylglycerol	TAG Ester	54413	DMS-MS	100010561		4.6093	6.6483	7.6342	5.7944	9.9678	7.5996	7.4973	6.0234	8.2801	5.2968	5.8733	10.6338	2.4709	6.346	8.5518	7.1532	7.506	7.3739	8.1541	13.571	33.603	6.5302	7.1071	9.0443	9.3876	8.2856	18.4414	7.0663	7.2752	7.8374	7.3439	8.7479	10.8021	8.6698
8798	TAG51:3-FA15:0	Triacylglycerol	TAG Ester	54593	DMS-MS	100010741		3.4374	4.6243	4.3477	3.2329	5.5564	4.6736	4.5222	2.6519	3.4138	2.5885	2.8137	3.8246	1.3562	3.1262	5.1501	2.8871	2.4052	4.169	2.5462	8.4446	25.6502	3.4311	3.8365	5.0913	6.493	5.2923	14.125	4.3469	3.2795	3.2252	4.0356	3.7749	5.3533	4.1683
8799	TAG51:3-FA16:0	Triacylglycerol	TAG Ester	53711	DMS-MS	100009859		63.1683	73.8002	68.091	62.2174	65.428	74.2308	77.1349	72.4479	79.681	69.6188	74.7005	128.693	61.5224	78.1412	81.0749	69.8635	85.4884	103.459	88.27	88.7554	86.4753	86.9745	82.5859	85.2338	87.9548	83.0001	93.221	88.638	76.9103	76.7161	74.6592	76.1166	96.5505	82.2097
8800	TAG51:3-FA16:1	Triacylglycerol	TAG Ester	53376	DMS-MS	100009524		155.645	210.511	305.956	239.375	215.252	219.744	249.774	212.248	277.649	184.901	177.807	529.56	91.6908	272.948	343.098	507.443	167.044	314.11	159.177	304.776	284.443	264.832	270.271	254.464	292.542	277.084	283.416	261.881	300.122	273.243	271.091	290.139	428.83	327.629
8801	TAG51:3-FA17:0	Triacylglycerol	TAG Ester	53377	DMS-MS	100009525		1.3441	2.1838	1.8728	0.9164	2.4455	1.743	1.6727	0.9956	1.4387	1.0133	1.1266	2.1204	0.4342	1.0002	1.3037	0.7473	1.464	1.6839	1.6308	3.3575	10.7903	1.1068	1.7179	2.1899	2.0872	1.7604	4.6121	1.6533	1.5055	1.2856	1.2162	1.2594	1.7667	1.53
8803	TAG51:3-FA18:1	Triacylglycerol	TAG Ester	53378	DMS-MS	100009526		187.919	277.116	349.437	268.296	304.837	352.582	287.608	229.621	323.296	200.939	206.561	475.575	135.795	270.289	259.637	500.179	458.849	365.877	463.078	532.352	475.298	293.249	278.515	783.758	671.434	272.063	284.514	464.425	574.895	379.645	416.116	504.85	676.108	438.962
8804	TAG51:3-FA18:2	Triacylglycerol	TAG Ester	54244	DMS-MS	100010392		21.7901	32.0212	42.908	32.4563	44.5202	38.6033	34.8089	41.9554	53.2228	31.7441	37.6762	99.2165	16.7234	45.4117	54.7505	64.5208	80.3527	67.1527	84.3415	70.8747	107.037	41.0765	39.4072	71.1787	60.4671	47.0756	58.5562	52.8995	63.5969	46.7818	52.2052	65.5445	81.3337	71.4932
8805	TAG51:3-FA18:3	Triacylglycerol	TAG Ester	53712	DMS-MS	100009860		0.1883		0.286		0.2683	0.2288	0.382	0.2293			0.2745	0.4801			0.2191	0.2725	0.3176		0.3637	0.5278	1.6406		0.3539	0.5968	0.4197	0.4369	0.7589	0.3296	0.3967		0.2694	0.4385	0.348
8811	TAG51:4-FA15:0	Triacylglycerol	TAG Ester	53556	DMS-MS	100009704		0.8488	1.0772	0.9878	0.6364	1.4777	1.4405	1.0115	0.9051	0.9193	0.703	0.7778	0.9691	0.3439	0.9453	1.5051	0.4804	0.4892	0.9845	0.4978	2.2534	8.8653	1.1651	0.9216	1.627	2.2383	1.4827	5.0839	1.3391	0.9508	0.874	0.8408	1.1182	1.0898	1.0404
8812	TAG51:4-FA16:0	Triacylglycerol	TAG Ester	54414	DMS-MS	100010562		5.9958	7.5361	7.6342	6.1667	6.5156	7.4371	8.0361	6.666	7.7468	6.6556	6.9142	10.6578	6.8494	7.5276	8.415	7.3267	8.8771	11.4411	9.7606	8.946	10.5904	8.7438	8.3092	9.4402	8.6699	9.2074	10.4635	7.4577	6.9415	8.5027	7.3478	6.8334	9.3862	7.0922
8813	TAG51:4-FA16:1	Triacylglycerol	TAG Ester	54245	DMS-MS	100010393		16.7217	24.7039	23.4938	17.2209	22.5366	22.1126	24.7166	21.7357	27.7207	18.4975	23.2131	46.0397	10.0643	28.3774	33.5497	38.8175	16.9466	38.0849	17.1508	33.0009	36.9466	22.0048	24.2965	27.1018	27.1665	24.6235	29.5457	21.4513	30.0041	26.1284	26.0635	27.0909	34.9278	32.1359
8815	TAG51:4-FA18:1	Triacylglycerol	TAG Ester	54415	DMS-MS	100010563		17.9148	24.0643	24.1732	19.7506	28.5121	28.2085	25.2852	24.3333	33.0651	24.3838	24.4884	44.2154	16.2087	26.9053	27.9625	42.3318	46.1167	44.5964	48.4939	44.9495	68.991	25.2422	28.7941	53.9934	49.2898	25.7619	33.2635	38.427	43.8953	30.532	34.7409	39.9163	46.0719	41.1933
8816	TAG51:4-FA18:2	Triacylglycerol	TAG Ester	53557	DMS-MS	100009705		14.8882	21.0515	23.9308	17.8096	25.2457	27.1022	22.7266	24.4374	30.209	20.1141	22.8242	47.4719	12.2669	27.181	27.1795	42.3585	45.2162	43.3131	49.179	42.2285	66.4267	20.2823	26.0344	47.5968	45.2901	25.9341	35.4675	34.2037	41.104	30.4135	37.7871	37.7025	51.3695	38.011
8817	TAG51:4-FA18:3	Triacylglycerol	TAG Ester	54057	DMS-MS	100010205		0.7793	1.641	1.4064	1.1901	1.3221	1.3953	1.4082	1.4843	2.2248	1.1975	1.1495	4.2247	0.5586	1.8757	1.794	2.0908	2.8583	3.619	3.201	2.7773	4.8623	1.9923	1.8582	2.6724	2.9561	2.3046	3.5559	2.3846	2.6692	1.9678	1.9396	2.1347	3.2852	2.8559
8819	TAG51:4-FA20:4	Triacylglycerol	TAG Ester	53713	DMS-MS	100009861		0.1893	0.2852		0.1647	0.3505		0.4231	0.1991						0.3015	0.2956						0.408	0.4996	0.2738		0.3722						0.2607
8828	TAG51:5-FA18:2	Triacylglycerol	TAG Ester	54058	DMS-MS	100010206		2.0358	2.8865	2.7944	2.0492	3.6423	3.5311	2.8925	3.4212	4.1921	3.1643	3.4371	5.801	1.8928	3.1164	4.4507	4.9779	4.5083	6.8986	6.7112	5.994	15.5793	3.6525	3.9768	5.0541	4.5663	3.6208	5.2247	4.6405	4.3619	3.8003	3.5937	3.7669	4.6772	4.3451
8829	TAG51:5-FA18:3	Triacylglycerol	TAG Ester	54416	DMS-MS	100010564		0.4561	0.7195	0.7418	0.5059	0.7432	0.736	0.6876	0.6562	1.0147	0.5067	0.693	1.6483	0.3391	0.6063	0.8552	0.9599	1.4175	1.9216	1.3519	1.352	2.4445	1.0238	0.8414	1.6084	1.6433	0.9718	1.4898	1.0507	1.2164	0.7668	0.8994	1.1408	1.4397	1.2308
8852	TAG52:0-FA16:0	Triacylglycerol	TAG Ester	53714	DMS-MS	100009862		8.0316	12.4298	20.6664	14.669	17.421	16.7887	17.8507	9.8881	16.4743	11.6254	9.7222	23.4759	5.6005	14.7746	19.5703	12.131	12.2815	15.7731	18.1026	19.7397	28.4676	19.5836	15.1609	15.4099	14.4262	17.8095	24.7153	14.0811	23.681	14.7275	13.9566	18.3712	25.2234	16.3875
8854	TAG52:0-FA18:0	Triacylglycerol	TAG Ester	53892	DMS-MS	100010040		6.4277	9.0004	16.1607	11.1179	11.9942	9.9342	12.1881	5.9464	7.8756	5.762	6.4624	10.1137	3.6564	7.4636	8.7342	7.5624	5.4959	9.5874	6.6263	13.1035	24.5578	7.1597	6.9418	10.3743	8.991	8.5743	21.3425	7.0972	10.2943	7.1608	6.859	10.5156	11.2555	8.765
8856	TAG52:0-FA20:0	Triacylglycerol	TAG Ester	54059	DMS-MS	100010207		2.4225	4.0984	7.1458	4.353	5.9107	5.4412	5.18	3.6294	5.5037	4.3112	3.4313	10.4897	2.2026	5.5534	6.8642	5.2181	5.0486	5.8733	6.3596	7.0024	6.0412	5.873	6.1405	5.6975	5.5957	6.6807	7.2104	5.5058	6.9415	4.7419	4.0083	5.591	8.5271	5.5282
8863	TAG52:1-FA16:0	Triacylglycerol	TAG Ester	54417	DMS-MS	100010565		51.5725	82.8175	124.343	76.6509	97.3275	87.7007	104.641	63.3291	82.3838	75.3486	66.3909	160.243	34.6298	87.9729	103.135	80.3975	83.9837	94.8014	123.505	128.714	225.483	112.051	93.7199	117.198	108.576	116.981	213.727	96.9147	125.2	80.3585	81.0764	103.704	136.561	114.604
8864	TAG52:1-FA16:1	Triacylglycerol	TAG Ester	53379	DMS-MS	100009527		5.585	8.5123	15.3015	10.8538	11.251	10.2096	12.036	7.5665	9.7632	8.0926	7.7434	17.0428	4.2174	9.6544	13.7399	13.5145	5.2519	11.9164	6.9779	11.1148	15.0597	9.5877	10.4979	10.3001	8.429	9.896	13.4983	9.075	12.0033	8.9256	9.7567	12.0348	13.602	11.2129
8866	TAG52:1-FA18:0	Triacylglycerol	TAG Ester	53715	DMS-MS	100009863		27.2452	46.4539	74.2197	46.2629	60.753	47.5305	63.9915	21.7991	31.3429	24.6003	25.4435	50.6644	12.5181	29.5393	36.0088	39.9874	33.9746	37.6028	39.091	69.8551	183.321	33.2112	31.2483	54.0119	49.8328	43.8047	121.478	31.8396	59.5443	37.3206	39.41	44.8974	61.8057	42.7028
8867	TAG52:1-FA18:1	Triacylglycerol	TAG Ester	53558	DMS-MS	100009706		30.1328	46.437	81.9016	45.5438	56.1817	48.8219	63.7568	19.9934	29.1549	19.9714	23.236	40.9348	11.6498	23.528	30.0795	37.7676	28.3858	43.3742	38.9819	70.6719	242.727	33.9099	28.4836	46.5018	46.2676	39.6175	136.709	31.613	48.4443	33.6669	37.7246	47.2298	55.999	43.6276
8869	TAG52:1-FA20:0	Triacylglycerol	TAG Ester	53893	DMS-MS	100010041		14.0364	24.5061	29.5381	21.8698	31.6101	26.592	26.1149	22.5593	36.6504	26.8895	28.3429	63.0425	14.5573	28.6383	31.3414	29.658	40.1793	35.4504	57.3027	35.1247	28.5875	43.1103	36.5724	39.4681	31.3031	34.8527	40.0937	37.3711	52.2121	29.2802	27.7254	34.4834	57.4149	40.9553
8870	TAG52:1-FA20:1	Triacylglycerol	TAG Ester	53559	DMS-MS	100009707		3.084	4.5444	6.0075	4.0793	7.3322	6.841	6.3965	4.0865	5.2585	4.219	3.5057	8.4414	2.1563	5.3811	6.1839	5.0401	4.7465	6.3079	6.2989	7.4925	11.5096	6.129	6.1705	5.6913	4.283	7.0028	10.4142	4.6147	7.7879	4.7081	5.4004	5.8903	7.6919	6.1606
8877	TAG52:2-FA14:0	Triacylglycerol	TAG Ester	53716	DMS-MS	100009864		3.9116	6.7114	5.2621	2.9911	5.2583	5.2606	5.9899	5.8288	6.8337	5.3751	5.0727	12.282	3.0271	6.5774	6.6096	4.92	6.5416	8.8609	8.4572	5.7574	8.6655	8.2665	8.9953	6.477	4.6466	8.169	14.4841	7.5556	8.3412	5.644	6.1981	7.1384	10.0544	7.8606
8880	TAG52:2-FA16:0	Triacylglycerol	TAG Ester	53717	DMS-MS	100009865		111.711	195.569	217.364	135.613	170.814	133.669	193.604	71.8369	108.689	78.6879	68.6785	170.924	38.6862	97.7405	100.607	90.024	100.163	134.203	133.727	225.333	961.765	150.547	146.725	168.797	177.142	187.314	563.199	131.118	156.433	104.305	116.067	123.143	162.747	134.147
8881	TAG52:2-FA16:1	Triacylglycerol	TAG Ester	53560	DMS-MS	100009708		47.0991	86.6339	108.616	80.7843	79.7208	76.0099	88.0767	58.6226	87.1337	63.8521	58.3901	149.497	33.0906	75.527	111.147	104.553	43.7231	108.544	55.6356	89.2398	134.578	95.5523	93.9002	71.1911	70.5206	99.6657	123.731	80.8867	117.022	81.8978	78.7809	90.0884	127.764	90.9951
8883	TAG52:2-FA18:0	Triacylglycerol	TAG Ester	53380	DMS-MS	100009528		32.5764	54.4781	71.227	44.2519	66.8365	58.8374	63.4163	32.3841	49.7723	28.8746	29.6068	63.9146	16.0916	32.631	42.7324	50.1389	46.7964	62.0534	56.7086	82.8064	224.257	46.5967	42.768	69.3414	68.8584	53.2121	156.192	51.1227	56.6879	44.6223	50.3594	54.4303	72.0271	57.4108
8884	TAG52:2-FA18:1	Triacylglycerol	TAG Ester	53894	DMS-MS	100010042		190.75	352.561	380.873	239.282	324.578	273.646	341.081	116.028	178.079	106.287	127.32	238.752	64.286	126.901	142.469	211.548	203.737	235.632	277.596	457.804	1577.67	228.39	215.272	264.659	300.754	243.169	860.141	220.477	311.279	184.652	214.886	215.773	319.329	248.499
8885	TAG52:2-FA18:2	Triacylglycerol	TAG Ester	53895	DMS-MS	100010043		13.6468	20.6686	23.1597	15.439	28.1794	19.5839	21.6489	8.7613	12.9931	8.4151	7.6919	14.5784	4.1394	10.2058	14.8801	9.5064	7.1981	10.2596	8.2511	35.6993	164.891	14.5269	13.6182	24.5964	25.6507	21.5969	99.5019	13.5455	13.9319	12.5736	12.236	14.226	17.4201	14.5516
8887	TAG52:2-FA20:0	Triacylglycerol	TAG Ester	54060	DMS-MS	100010208		17.7033	26.8709	34.6496	29.1725	26.7579	27.4183	28.0322	29.0986	37.0304	26.2585	23.825	61.8903	13.889	37.3967	35.8225	37.0559	34.9564	41.1404	41.5645	37.3499	36.1474	38.8006	39.4122	41.1013	33.1495	36.3632	39.7557	36.8458	43.6511	33.4357	30.7522	34.7037	55.9433	36.617
8888	TAG52:2-FA20:1	Triacylglycerol	TAG Ester	53718	DMS-MS	100009866		19.3254	31.2175	30.5442	22.8435	33.1439	30.3534	29.6652	28.7864	38.4646	26.9079	25.9524	63.7946	15.1672	33.2563	34.2338	25.5388	40.4175	47.2581	54.7626	37.4964	40.0505	51.3145	44.1904	38.3608	30.3776	47.8753	66.2736	36.1248	52.0494	31.9021	31.6516	34.7997	54.9331	42.4648
8889	TAG52:2-FA20:2	Triacylglycerol	TAG Ester	54418	DMS-MS	100010566		0.74	0.8752	0.8189	0.613	1.4042	0.8986	1.0545	0.5335	0.6374	0.5236	0.5177	0.9922	0.2525	0.7286	0.84	0.514	0.4831	1.1221	0.702	1.3633	2.6176	0.6918	0.6168	0.798	0.6233	0.7275	1.8237	0.6232	0.8138	0.7205	0.6061	1.0052	1.042	0.9384
8892	TAG52:3-FA14:0	Triacylglycerol	TAG Ester	54061	DMS-MS	100010209		0.9545	1.4264	0.6646	0.4009	1.2444	0.876	0.8826	0.8508	1.1093	0.6206	0.5237	1.4882	0.3708	0.8566	0.954	0.6509	0.8482	1.601	1.0973	1.5121	5.2353	1.1432	1.2221	1.0764	0.9395	1.4672	4.76	1.3185	1.2614	1.0544	0.8095	0.9036	1.2727	1.2526
8895	TAG52:3-FA16:0	Triacylglycerol	TAG Ester	53381	DMS-MS	100009529		69.146	113.66	89.8957	52.0128	96.0486	66.8479	93.9708	21.0705	31.208	25.6781	18.7981	38.7425	9.9911	25.0148	34.1578	25.2585	17.0222	31.5326	28.712	166.447	1150.24	72.669	63.1778	122.401	142.883	104.147	618.46	70.0915	40.4611	34.8792	41.1228	40.1987	47.0344	43.6956
8896	TAG52:3-FA16:1	Triacylglycerol	TAG Ester	53896	DMS-MS	100010044		65.8868	111.674	112.85	72.3425	111.53	83.5554	96.3806	58.2063	69.9545	49.0855	49.1655	107.818	25.9193	67.5218	78.1254	82.9287	38.9244	82.8918	47.9059	119.818	382.834	73.4507	73.9912	86.0566	87.7281	83.9053	183.506	71.5954	95.5215	73.7108	79.1915	80.6458	107.965	86.276
8898	TAG52:3-FA18:0	Triacylglycerol	TAG Ester	54246	DMS-MS	100010394		6.1105	8.971	10.0504	6.3767	11.2165	9.9116	8.3601	5.3853	7.3546	4.9284	5.2671	9.2095	2.7588	5.5189	6.5222	5.8898	6.8495	7.6183	8.8149	14.6696	46.9576	6.6132	5.7899	11.5373	13.0095	9.2463	26.0109	7.2929	7.9913	7.516	8.0361	7.8669	9.9828	8.5338
8899	TAG52:3-FA18:1	Triacylglycerol	TAG Ester	54594	DMS-MS	100010742		167.821	297.288	251.448	146.454	303.311	234.203	252.045	98.7407	116.705	96.3378	86.1154	173.453	49.8409	93.9939	107.707	164.065	160.008	196.454	196.855	399.436	1523.53	154.704	147.321	333.339	333.521	191.845	671.319	213.514	222.072	170.438	178.217	206.793	260.141	188.783
8900	TAG52:3-FA18:2	Triacylglycerol	TAG Ester	54247	DMS-MS	100010395		63.558	108.493	97.1333	53.5974	108.298	76.1815	93.2105	33.4068	41.768	32.9969	29.5782	55.7773	15.3428	33.4483	47.1489	34.6492	35.1772	43.4082	49.9126	160.582	875.469	68.2971	68.9076	115.231	133.722	98.9826	506.734	80.8764	56.8507	44.222	50.7192	57.6155	64.0647	57.2612
8901	TAG52:3-FA18:3	Triacylglycerol	TAG Ester	53897	DMS-MS	100010045		0.4803	0.8794	0.8042	0.4614	0.8857	0.5464	0.7273			0.2936					0.359			0.3531	0.4311	1.5379	8.7987	0.5209	0.4341	1.2125	1.4261	0.8941	6.0204	0.6235		0.4511	0.2781		0.4574	0.3249
8902	TAG52:3-FA20:0	Triacylglycerol	TAG Ester	53561	DMS-MS	100009709		1.5344	2.3648	2.508	1.7755	2.0912	2.2984	2.152	2.6519	2.5557	2.1279	1.9216	5.0568	1.0855	2.3631	2.6416	2.8604	3.5671	3.1777	4.9046	3.4646	5.6216	2.4627	2.349	3.3034	3.0269	2.9599	4.5417	3.3271	3.0273	2.3569	2.2251	2.9649	3.8181	3.1211
8903	TAG52:3-FA20:1	Triacylglycerol	TAG Ester	53562	DMS-MS	100009710		20.9957	35.2738	33.4745	25.3668	32.0637	31.4687	32.7924	33.8775	35.7556	27.5527	25.9925	65.6989	14.6744	35.0483	32.3752	39.676	31.9703	51.0808	42.3102	38.1217	48.4096	37.4448	38.9965	37.8968	33.1684	32.9257	52.3246	39.2304	52.5213	35.1836	36.0978	34.907	53.9149	46.7147
8904	TAG52:3-FA20:2	Triacylglycerol	TAG Ester	54248	DMS-MS	100010396		2.1174	3.0885	1.9021	1.3364	2.9856	2.8628	2.8396	2.4935	2.4883	1.5568	1.8472	5.2089	0.9464	2.3927	2.7974	1.5874	2.8816	4.4882	4.4074	3.6167	6.4075	2.6494	3.0853	1.8187	1.9361	3.382	5.3163	3.1314	4.0282	2.4809	2.5457	2.9593	3.9772	3.5223
8905	TAG52:3-FA20:3	Triacylglycerol	TAG Ester	54595	DMS-MS	100010743		0.438	0.9341	0.4517	0.278	0.7641	0.4245	0.6942			0.2088		0.4601		0.3015	0.2613					0.759	2.2513	0.3906		0.4021	0.3148	0.3263	1.0599	0.309	0.383	0.325	0.299	0.3388		0.3485
8906	TAG52:3-FA22:1	Triacylglycerol	TAG Ester	53719	DMS-MS	100009867		5.0262	7.5109	5.8459	4.6775	6.1094	6.0102	6.5552	6.1999	8.2801	5.7528	7.183	13.7783	3.8296	7.114	8.0387	7.2866	7.965	12.2559	9.3847	7.0813	7.6864	7.6439	7.2824	7.1265	5.7799	6.975	9.2313	7.2775	10.2536	7.5893	6.8395	7.7822	11.4782	8.9962
8908	TAG52:4-FA14:0	Triacylglycerol	TAG Ester	54596	DMS-MS	100010744		0.2718	0.4582			0.4609		0.3107			0.1785										0.3155	1.2722					0.3332	0.9339						0.35
8911	TAG52:4-FA16:0	Triacylglycerol	TAG Ester	54249	DMS-MS	100010397		15.6071	28.4909	21.5073	10.9015	23.9409	19.2723	20.6738	6.0143	9.2607	7.5676	5.3243	9.7536	2.449	6.2229	9.7377	4.2972	3.1837	6.4097	8.8997	47.0846	282.498	19.2516	19.8388	44.8316	48.6145	33.8642	157.509	24.1089	8.8702	7.984	8.9941	8.8722	11.2157	10.4173
8912	TAG52:4-FA16:1	Triacylglycerol	TAG Ester	54062	DMS-MS	100010210		26.7196	48.259	28.0986	14.4144	41.1069	30.5792	30.2206	7.6752	12.9012	9.9857	6.8684	15.0985	3.8003	8.0051	11.3568	10.7342	5.0718	15.807	6.4566	55.6587	263.735	21.5759	20.8155	32.1684	37.0075	26.6616	104.438	25.5613	12.4915	12.5906	14.5627	14.1187	14.8429	16.6799
8914	TAG52:4-FA18:0	Triacylglycerol	TAG Ester	53382	DMS-MS	100009530		0.4229	0.6101	0.5251	0.3751	0.6611	0.6728	0.6082	0.4525	0.5026	0.3742	0.4175	0.6134	0.2037	0.4692	0.4181	0.295	0.7101	0.679	0.776	0.9191	3.3436	0.4981	0.571	1.0549	0.7886	0.6331	2.0902	0.5042	0.8409	0.3383	0.4888	0.6301	0.6125	0.656
8915	TAG52:4-FA18:1	Triacylglycerol	TAG Ester	53898	DMS-MS	100010046		33.3829	53.4851	36.559	17.8064	50.3747	39.24	39.3641	11.7662	17.1301	12.1274	10.9003	19.6593	5.7127	9.8464	12.3298	14.898	15.2096	19.5754	17.7571	66.182	325.526	23.7549	25.1729	46.3905	52.6567	32.1927	137.673	31.5873	21.8663	16.5656	20.9681	20.5737	23.8632	21.1882
8916	TAG52:4-FA18:2	Triacylglycerol	TAG Ester	54597	DMS-MS	100010745		47.38	79.5733	62.5315	28.9593	79.5609	58.6116	57.6545	22.41	31.3796	27.3224	21.4631	34.8858	8.9764	19.4762	28.8025	21.1748	21.0656	28.0018	32.9436	125.452	691.995	52.1654	50.5913	87.2505	115.48	72.1934	399.43	58.0345	34.9274	29.8666	33.4348	30.8239	41.9435	36.481
8917	TAG52:4-FA18:3	Triacylglycerol	TAG Ester	54419	DMS-MS	100010567		3.0054	5.3691	4.4726	2.0906	4.8089	3.8924	4.1453	0.8825	1.6303	1.0778	0.9608	2.4324	0.4244	1.088	1.2923	1.0098	1.2374	1.8333	1.9036	8.946	60.1257	3.9084	3.1704	6.644	7.9002	5.2479	28.8415	3.9812	2.0045	1.6464	1.5055	1.7055	1.8772	1.6728
8918	TAG52:4-FA20:0	Triacylglycerol	TAG Ester	53383	DMS-MS	100009531		0.2517	0.3881	0.3599	0.2673	0.3841	0.3241	0.2993	0.3194	0.4687	0.2936	0.386	0.6401	0.1148	0.3707	0.3401	0.3652	0.4709	0.5592	0.6426	0.8056	2.6509	0.6994	0.4207	0.4803	0.6469	0.6956	1.8167	0.4608		0.4863	0.2694	0.3539	0.5668	0.4155
8920	TAG52:4-FA20:2	Triacylglycerol	TAG Ester	53899	DMS-MS	100010047		1.8425	2.7771	1.6084	1.1773	2.4109	2.4113	1.8446	2.6745	2.7518	1.543	1.8644	4.0967	1.0196	2.2794	2.2881	2.2554	2.4458	3.5715	2.9524	2.6646	4.6425	1.9992	1.9984	1.7693	1.5536	2.0436	3.5911	2.0189	3.5644	2.4189	2.229	2.4397	2.7761	2.8151
8921	TAG52:4-FA20:3	Triacylglycerol	TAG Ester	53900	DMS-MS	100010048		0.7521	1.5274	0.672	0.4137	1.1839	1.0476	0.9289	0.353	0.7677	0.3582	0.5177	0.9602	0.208	0.4978	0.5169	0.4671	0.6177	1.0864	0.7913	1.0028	2.7309	0.9685	0.9116	0.7033	0.6661	0.933	1.7789	0.8395	1.0053	0.4333	0.6609	0.5647	0.9704	0.6871
8922	TAG52:4-FA20:4	Triacylglycerol	TAG Ester	53563	DMS-MS	100009711		1.0149	1.7715	0.7711	0.3889	1.5425	1.2056	1.7553	0.2998		0.2149			0.1521	0.2954	0.3533	0.228				1.2337	2.7975	0.6189	0.4207	0.5796	0.7346	0.5615	1.2675	0.412	0.5054	0.5342	0.4028	0.5817	0.6364	0.5742
8923	TAG52:4-FA22:1	Triacylglycerol	TAG Ester	54598	DMS-MS	100010746		0.9847	1.5443	1.6818	1.1392	1.6375	1.6482	1.438	1.1404	1.6487	1.2528	1.4354	2.2084	0.7049	1.4523	1.7066	1.5926	2.6143	3.3407	2.4856	2.0675	3.7366	2.2828	1.8882	2.2085	1.4828	2.1547	2.6053	1.9159	2.0507	1.2066	1.2349	1.4119	2.0125	1.6252
8924	TAG52:4-FA22:4	Triacylglycerol	TAG Ester	53384	DMS-MS	100009532								0.1499														0.2581
8926	TAG52:5-FA14:0	Triacylglycerol	TAG Ester	53901	DMS-MS	100010049			0.4582					0.3526														0.8904						0.6689
8929	TAG52:5-FA16:0	Triacylglycerol	TAG Ester	54250	DMS-MS	100010398		1.6945	3.0591	1.9352	0.821	2.7004	2.0004	2.2479	0.2546	0.4968	0.6771		0.7075	0.1263	0.3359	0.321	0.3084		0.4753	0.9336	4.8899	33.21	1.7294	1.773	3.8416	4.8449	3.7207	16.1741	2.2971	0.5936	0.5282	0.5804	0.5382	0.6831	0.7086
8930	TAG52:5-FA16:1	Triacylglycerol	TAG Ester	54063	DMS-MS	100010211		6.0109	11.0707	5.7504	2.7874	8.5981	7.0533	5.1569	1.5613	2.8806	2.5148	1.098	2.6884	0.644	1.2357	2.098	1.25	0.7338	2.4172	1.067	12.6978	72.0283	5.5756	5.4743	8.7844	11.6307	6.6696	32.32	5.995	1.5625	2.3343	2.3698	2.3324	2.9272	3.0191
8933	TAG52:5-FA18:1	Triacylglycerol	TAG Ester	54420	DMS-MS	100010568		2.1295	4.09	2.4199	1.3396	3.1022	3.1428	2.5289	1.1223	1.9061	0.9903	1.0637	1.6803	0.6001	0.9108	1.5735	1.5214	2.2018	2.3357	2.1582	4.8392	22.8793	2.7394	2.7347	3.7736	4.8827	3.1376	12.0408	3.4199	1.5869	1.3983	1.4703	1.858	1.8534	2.1555
8934	TAG52:5-FA18:2	Triacylglycerol	TAG Ester	54251	DMS-MS	100010399		10.4722	18.7414	10.3699	4.1939	14.2712	10.7831	8.684	3.1361	5.8776	4.804	2.7966	4.9848	1.5294	2.821	3.7856	2.6691	2.4517	3.9721	3.7406	23.0578	139.321	11.7045	10.5881	17.5503	22.6002	12.5283	72.4841	12.2373	3.9143	4.5333	4.4267	3.9871	4.6533	4.6579
8935	TAG52:5-FA18:3	Triacylglycerol	TAG Ester	53720	DMS-MS	100009868		2.4829	4.9736	3.0001	1.4033	3.7071	3.2015	2.8065	0.5974	1.2013	1.1653	0.5862	1.1682	0.2385	0.5234	0.5853	0.6134	0.7522	1.1543	1.5823	6.3433	44.4998	2.5733	2.9851	4.6706	6.408	4.2205	21.6171	3.322	1.0254	1.0206	0.9424	1.2841	0.8541	0.9233
8939	TAG52:5-FA20:3	Triacylglycerol	TAG Ester	53902	DMS-MS	100010050		0.4531	0.6438	0.4296	0.3596	0.6611	0.6607	0.6082		0.4398	0.4115	0.3932			0.3282	0.5201	0.4776	0.5681	0.845	0.4446	0.7887	1.6185	0.6841	0.5747	0.5604	0.3589	0.7482	1.4435	0.4235	0.4159	0.4511	0.4446	0.4459	0.5861	0.6528
8940	TAG52:5-FA20:4	Triacylglycerol	TAG Ester	53721	DMS-MS	100009869		1.1569	2.4573	0.6683	0.3341	1.9875	1.752	1.7289		0.458	0.4654	0.3431	0.5836	0.2054	0.425	0.4361		0.5293	0.5575	0.6386	1.1211	3.2304	1.2144	0.7813	0.699	0.8972	0.4969	1.535	0.6638	0.6781	0.4824	0.6213	0.6608	0.8352	0.85
8941	TAG52:5-FA20:5	Triacylglycerol	TAG Ester	53722	DMS-MS	100009870		0.3275	0.5554	0.3672		0.5401	0.385	0.4099												0.3314	0.4338	2.4045		0.2872		0.3841		0.7464				0.219			0.323
8943	TAG52:5-FA22:5	Triacylglycerol	TAG Ester	53385	DMS-MS	100009533		0.1781	0.4252	0.203		0.332	0.2201	0.4812													0.2629	1.4254		0.2805	0.3634	0.4278		0.9295
8945	TAG52:6-FA14:0	Triacylglycerol	TAG Ester	54421	DMS-MS	100010569		0.2907	0.5218			0.3411	0.3232	0.3932											0.4979	0.2853	0.3732	0.8526	0.4519	0.3005		0.301		0.46	0.2541			0.2294	0.3326		0.3355
8948	TAG52:6-FA16:0	Triacylglycerol	TAG Ester	54599	DMS-MS	100010747		0.6162	1.1824	1.2485	1.0278	1.3869	1.3366	1.4479	0.6517	1.0419	0.8613	0.6381	1.7843	0.2732	1.5016	1.3683	1.0009	1.0167	1.324	1.3277	1.5267	5.0155	1.3558	1.2171	1.3053	1.4591	1.0607	2.7602	1.0146	1.4241	1.1784	1.0989	1.2707	1.5272	1.2988
8949	TAG52:6-FA16:1	Triacylglycerol	TAG Ester	53386	DMS-MS	100009534		0.74	1.3633	0.5655	0.2981	1.2962	0.8625	0.7107	0.215		0.3627			0.1138	0.3282	0.2382					1.583	8.0594	0.6918	0.7062	0.7423	1.1947	0.8274	3.401	0.6994		0.2919	0.2484
8951	TAG52:6-FA18:1	Triacylglycerol	TAG Ester	54422	DMS-MS	100010570		0.349	0.5492	0.2938	0.2546	0.4778	0.4019	0.3654		0.4182				0.1377		0.1875		0.3268		0.3072	0.6819	3.3703	0.3199	0.4942	0.5604	0.6847	0.5054	1.7392	0.4464		0.3101	0.219	0.3388
8952	TAG52:6-FA18:2	Triacylglycerol	TAG Ester	53387	DMS-MS	100009535		0.69	1.0393	0.6757	0.3316	0.9117	0.9411	0.6215	0.2293	0.685	0.3869	0.3074	0.4801	0.1768	0.3186	0.3846	0.3677	0.3622			1.7576	11.03	1.0515	0.9717	1.2558	2.0352	1.2551	5.6472	1.1743	0.5391	0.4299	0.4606	0.3247	0.3394	0.3989
8953	TAG52:6-FA18:3	Triacylglycerol	TAG Ester	54064	DMS-MS	100010212		0.5074	1.0183	0.672	0.2284	0.7864	0.7722	0.4		0.4831	0.3251		0.3521								1.2506	8.5323	0.5949	0.5167	1.2307	1.2561	0.8441	3.3517	0.6489				0.2458
8957	TAG52:6-FA20:4	Triacylglycerol	TAG Ester	54065	DMS-MS	100010213		0.5755	1.0562	0.3788	0.2171	0.674	0.7748	0.4661	0.2602		0.2709			0.1659	0.361	0.3001	0.2728		0.4838	0.3637	0.5501	1.4054	0.8301	0.5732	0.6049	0.5336	0.4942	0.8079	0.3199		0.5338	0.3082	0.4165	0.3977	0.4261
8958	TAG52:6-FA20:5	Triacylglycerol	TAG Ester	53723	DMS-MS	100009871		0.438	0.7953	0.437	0.1984	0.9419	0.6231	0.5421			0.3394				0.3216	0.228		0.3558		0.4623	0.5946	2.631	0.441	0.3944	0.3712	0.4093	0.4165	0.9224		0.4883		0.2737	0.434	0.3579	0.408
8961	TAG52:6-FA22:6	Triacylglycerol	TAG Ester	54252	DMS-MS	100010400		1.0451	1.6284	0.3452	0.2177	1.1752	0.9437	1.276			0.3414				0.2769	0.2323		0.1859	0.3169		0.6164	2.1847	0.3568	0.3653	0.4253	0.6555		1.0703	0.2969	0.3255		0.2982	0.3614	0.4454	0.2992
8965	TAG52:7-FA16:0	Triacylglycerol	TAG Ester	53564	DMS-MS	100009712		6.6693	11.6934	20.9418	13.9562	11.7652	14.0162	13.9434	10.4809	16.8298	12.7078	10.7344	36.9502	5.9883	19.0134	20.1632	17.4425	19.2356	19.3514	22.0857	18.9228	21.9868	25.1592	19.8038	20.9156	17.5995	21.9135	22.8071	17.0632	28.8485	15.7875	14.9733	19.2014	27.2995	19.9371
8967	TAG52:7-FA18:1	Triacylglycerol	TAG Ester	54423	DMS-MS	100010571		0.7059	1.1656	1.5202	0.9769	1.2616	1.3321	1.3553	0.7717	0.7871	0.737	0.6863	1.3362	0.2537	1.1194	0.9084	1.1833	1.0641	1.3037	1.2913	1.5886	3.1971	1.216	0.9065	1.5466	1.4025	0.9163	2.3166	1.0463	1.3916	1.1333	1.0324	1.1771	2.0045	1.3532
8973	TAG52:7-FA20:5	Triacylglycerol	TAG Ester	54066	DMS-MS	100010214		0.3116	0.3853	0.4774	0.2768	0.687	0.5464	0.3835		0.4249	0.3035	0.2593		0.1003	0.3765	0.3041	0.2758	0.6003	0.6111	0.7336	0.4388	1.7451	0.6053	0.5799	0.6667	0.4772	0.3394	0.8238	0.3939	0.3967	0.3735	0.4171	0.5826	0.5334	0.4653
8976	TAG52:7-FA22:6	Triacylglycerol	TAG Ester	54600	DMS-MS	100010748		0.8639	1.8093	0.672	0.5627	1.4993	1.3501	1.2793	0.6879	1.0848	0.8567	0.7766	1.6483	0.4513	0.8665	0.7716	0.9119	1.6267	1.5889	1.9157	0.969	1.7118	1.7225	1.3172	0.9217	1.0672	1.4272	1.7885	1.1949	1.1963	0.825	0.7665	0.994	1.3732	1.1152
8980	TAG52:8-FA16:1	Triacylglycerol	TAG Ester	53388	DMS-MS	100009536		11.1216	21.952	38.6117	26.9737	19.8017	20.9701	25.4472	18.2783	24.0618	17.5164	16.3618	55.0732	9.0057	29.1159	37.7533	53.5776	14.9133	32.5307	13.0162	28.8772	27.4685	30.6102	28.0879	27.2379	25.4288	24.8567	29.8837	25.9219	35.1309	21.6966	29.2271	28.5479	37.7914	27.8112
8981	TAG52:8-FA18:2	Triacylglycerol	TAG Ester	53724	DMS-MS	100009872		0.4102	0.7448	0.5802	0.5028	0.5913	0.5328	0.6149	0.5431	0.4903	0.4555		0.6401	0.2131	0.4321	0.6157	0.347	0.4036	0.6151	0.4547	0.8507	2.7109	0.4689	0.4452	0.6772	0.6362	0.6275	1.866	0.4063	0.8138	0.4689	0.5201	0.6599	0.5945	0.5372
8996	TAG53:0-FA16:0	Triacylglycerol	TAG Ester	54601	DMS-MS	100010749		7.3187	13.8604	20.2037	15.5536	14.2712	15.3528	15.4078	12.9926	19.0055	14.6377	13.2793	36.4941	7.0128	19.6879	24.4125	16.2637	20.4382	22.1285	27.8632	21.3396	19.8421	25.4359	22.8991	20.7424	17.6136	22.4521	25.9334	21.4771	34.5043	18.0598	18.0743	22.46	34.8482	24.5337
9006	TAG53:1-FA16:0	Triacylglycerol	TAG Ester	54602	DMS-MS	100010750		57.6317	112.297	172.065	126.837	113.686	116.438	129.659	110.023	182.891	125.604	116.26	310.14	60.032	163.977	210.705	153.482	231.124	190.519	259.56	176.097	154.374	269.474	194.607	192.453	154.216	197.76	228.986	182.921	251.775	157.74	168.859	204.421	277.728	216.01
9008	TAG53:1-FA17:0	Triacylglycerol	TAG Ester	53725	DMS-MS	100009873		6.2072	10.8182	13.7702	9.0018	12.8843	13.375	10.9848	8.9468	13.4834	8.6177	8.0751	13.5062	4.1711	8.527	11.8965	10.0847	13.0426	13.383	16.5627	15.1709	17.7173	10.6531	11.2442	11.2156	9.4537	12.1396	15.5544	9.384	17.065	11.1415	13.0689	15.5192	16.6247	14.538
9009	TAG53:1-FA18:0	Triacylglycerol	TAG Ester	54424	DMS-MS	100010572		17.948	31.3564	44.7808	33.115	37.8189	40.7662	35.9361	25.4375	44.0234	24.2272	25.4663	63.0505	13.7207	30.2334	35.7161	56.8783	52.4085	45.2686	68.6639	56.115	54.9371	41.6161	38.9515	58.3856	44.2938	40.3228	48.5152	40.106	61.6764	38.2622	42.6088	55.2435	69.8953	51.631
9010	TAG53:1-FA18:1	Triacylglycerol	TAG Ester	54603	DMS-MS	100010751		27.36	45.4524	61.3491	47.5039	57.3958	57.4872	48.6068	40.2176	67.7359	32.7206	43.4809	85.1662	21.1164	42.0491	56.8562	86.7766	73.9738	69.8619	106.312	79.5953	80.5006	58.8823	53.7367	75.7503	61.1518	58.6599	61.5911	61.4646	84.0716	55.2676	66.7718	75.4897	101.419	75.5595
9020	TAG53:2-FA16:0	Triacylglycerol	TAG Ester	54253	DMS-MS	100010401		117.755	189.716	219.758	169.696	198.755	175.09	205.244	183	273.922	199.363	170.618	452.331	92.986	232.144	241.613	257.336	327.767	339.579	359.797	230.736	210.643	363.525	346.661	268.983	226.016	308.243	395.973	273.382	381.101	201.359	223.602	258.439	411.417	337.087
9022	TAG53:2-FA17:0	Triacylglycerol	TAG Ester	54254	DMS-MS	100010402		8.8169	14.7314	15.6026	10.4115	16.0297	15.6373	14.9153	8.9604	12.607	8.9033	9.6421	14.3064	4.4784	10.1418	9.9049	10.0402	12.6301	15.0465	16.199	19.4974	47.9167	11.6492	12.6065	13.6221	11.7345	11.4899	27.5248	12.3712	16.9185	10.7355	12.5175	14.6834	17.2054	15.048
9023	TAG53:2-FA18:0	Triacylglycerol	TAG Ester	53726	DMS-MS	100009874		46.4437	88.4222	103.659	82.1494	91.1749	104.503	89.6006	74.0001	101.598	68.1817	68.261	151.465	36.5178	81.2133	85.2063	150.679	172.795	124.983	172.551	143.147	142.025	106.143	98.5581	150.381	123.088	97.0945	106.874	121.013	169.934	99.3205	122.559	138.092	187.223	128.204
9024	TAG53:2-FA18:1	Triacylglycerol	TAG Ester	54425	DMS-MS	100010573		241.724	437.243	542.542	476.239	457.352	499.924	486.327	376.35	538.375	339.854	341.774	838.108	193.095	420.117	470.208	841.081	881.58	694.212	974.47	755.971	678.787	559.216	587.63	795.369	600.61	514.766	582.302	551.065	810.399	462.529	593.52	760.439	925.248	695.179
9025	TAG53:2-FA18:2	Triacylglycerol	TAG Ester	53727	DMS-MS	100009875		5.2165	7.7465	11.4458	8.5086	9.8641	9.9793	10.0923	10.1415	12.7051	8.7467	9.1331	20.9475	4.476	10.0286	14.443	14.3642	15.6976	15.2774	18.8726	17.3455	26.0831	9.2557	10.7083	13.2633	10.2848	11.1678	15.7093	11.542	17.6183	11.7279	12.7678	16.0162	17.8338	14.5312
9034	TAG53:3-FA16:0	Triacylglycerol	TAG Ester	54255	DMS-MS	100010403		20.4127	31.8445	21.7496	15.6586	27.9461	23.6027	28.1909	26.2838	36.2582	22.1914	24.6371	62.1223	13.1645	30.8882	36.8374	28.4214	41.8176	63.4318	49.3002	32.3812	40.8165	42.7782	45.8582	40.6126	33.3809	55.7111	53.1203	35.7179	42.0073	28.0567	29.8606	33.4669	43.7174	34.883
9036	TAG53:3-FA17:0	Triacylglycerol	TAG Ester	54067	DMS-MS	100010215		3.5008	5.0241	5.1446	3.6116	6.1397	5.8747	5.5734	2.8013	3.8673	2.4365	2.7165	3.7446	1.4587	3.1558	3.949	2.5089	3.8343	4.461	3.8982	8.6812	43.0345	4.0053	4.0569	6.0872	6.8849	7.0361	23.0746	4.7693	5.3384	3.9018	4.5244	4.9641	5.0033	4.6715
9037	TAG53:3-FA18:0	Triacylglycerol	TAG Ester	53728	DMS-MS	100009876		40.2939	49.3362	50.7222	42.645	46.4775	53.3239	49.9357	47.4357	58.6468	43.6413	49.8346	69.6916	44.7063	47.4056	47.4568	62.092	62.3255	64.4095	78.3093	56.7629	66.7864	54.4067	60.2077	56.4988	52.1089	48.1085	57.7887	60.8363	61.3997	53.8806	53.5621	56.6554	64.3193	50.577
9038	TAG53:3-FA18:1	Triacylglycerol	TAG Ester	53389	DMS-MS	100009537		330.558	545.235	633.278	467.011	687.033	664.804	521.868	529.006	673.602	435.671	431.973	909.103	259.22	505.313	470.843	1025.64	1048.71	800.224	1123.77	959.038	943.645	657.861	659.923	969.852	774.234	652.284	674.777	703.33	1052.83	729.493	813.283	976.53	1188.02	738.407
9039	TAG53:3-FA18:2	Triacylglycerol	TAG Ester	53390	DMS-MS	100009538		35.2496	53.7459	83.3007	67.3913	73.8533	67.8775	56.1339	78.0006	104.147	58.4402	67.346	181.11	35.786	82.8576	104.716	118.299	168.659	118.668	165.755	104.236	157.851	81.2883	79.2602	115.973	82.2976	97.3166	101.692	93.845	150.419	89.9156	99.9132	107.963	157.545	128.081
9047	TAG53:4-FA16:0	Triacylglycerol	TAG Ester	53391	DMS-MS	100009539		2.359	3.2232	1.568	1.4987	2.964	2.3481	2.552	2.6112	3.2115	1.9667	2.3791	5.5289	1.022	2.5601	3.1585	1.7749	3.9738	5.3369	4.8561	2.5801	4.5559	4.5587	3.6963	3.1364	2.8805	4.3927	5.3655	3.358	4.2317	2.667	2.7373	3.1682	3.5477	3.4951
9049	TAG53:4-FA17:0	Triacylglycerol	TAG Ester	54426	DMS-MS	100010574		0.9515	1.1151	1.0172	0.8369	1.7888	1.2237	1.2165	0.9368	1.1093	0.8567	0.608	1.1282	0.3851	0.7582	1.2961	0.6462	0.6972	0.842	0.7154	2.2309	12.5886	1.2244	1.0618	1.9115	2.2147	1.7993	7.1188	1.3906	1.1149	0.8428	1.0128	0.9868	1.3146	1.122
9050	TAG53:4-FA18:0	Triacylglycerol	TAG Ester	53565	DMS-MS	100009713		5.3886	6.825	6.0883	5.8358	6.818	6.3804	6.0692	5.4577	6.8582	5.7943	6.7083	8.8415	6.0176	6.2377	7.0163	6.3925	8.0579	7.6591	7.8449	7.4587	8.3591	6.6893	6.6213	8.6607	6.0113	8.0357	7.2456	7.6895	6.9497	6.3601	7.0193	7.6523	7.7237	5.909
9051	TAG53:4-FA18:1	Triacylglycerol	TAG Ester	53392	DMS-MS	100009540		101.65	119.476	125.915	112.837	131.508	128.521	125.894	106.896	151.223	106.273	144.351	154.314	104.567	121.859	124.26	149.429	145.426	187.539	178.031	156.926	187.671	125.734	122.554	186.385	144.389	136.656	130.547	126.272	156.913	140.368	137.145	152.854	154.936	123.247
9052	TAG53:4-FA18:2	Triacylglycerol	TAG Ester	54256	DMS-MS	100010404		41.3269	60.5668	66.4423	51.9905	74.5878	73.8651	58.7454	77.0367	104.576	60.3286	67.5518	146.712	36.1836	67.8862	84.1345	118.432	130.066	120.046	154.618	111.627	157.331	71.8735	80.4172	109.601	87.4542	97.5777	104.001	98.192	120.814	90.5246	95.2285	129.242	142.137	120.615
9053	TAG53:4-FA18:3	Triacylglycerol	TAG Ester	53729	DMS-MS	100009877		1.912	2.8529	3.5252	2.2751	2.7696	2.6596	2.7702	2.7515	4.854	2.63	2.5506	8.3934	1.383	3.9484	4.4127	4.6754	5.9607	7.4078	7.6448	5.2786	6.7273	4.614	4.9084	4.9552	4.0091	5.4922	6.1612	5.104	5.2489	3.7777	4.4228	4.6422	6.809	5.4535
9057	TAG53:4-FA20:4	Triacylglycerol	TAG Ester	53903	DMS-MS	100010051		0.2492	0.4535	0.3479	0.2808	0.3863	0.4658	0.4628	0.2715	0.406	0.2618	0.2211				0.2998	0.2728		0.365		0.3831	0.3526	0.5841	0.3443		0.3201	0.3724	0.46	0.3272	0.5188	0.4448	0.3519	0.3177	0.5071	0.632
9066	TAG53:5-FA18:1	Triacylglycerol	TAG Ester	54427	DMS-MS	100010575		35.4097	35.3075	45.5152	39.3707	41.3877	42.7169	42.8748	35.6696	48.9081	45.2303	45.677	39.8546	43.3598	41.8227	40.7446	51.509	43.9729	52.174	52.5497	43.3552	48.1965	43.387	42.6978	46.2358	42.6835	45.5651	42.9384	40.9249	40.2251	46.5337	42.1747	40.1309	38.197	45.7015
9067	TAG53:5-FA18:2	Triacylglycerol	TAG Ester	54257	DMS-MS	100010405		46.8514	53.4346	54.688	50.4218	49.8347	52.7775	51.4662	48.4494	64.2057	51.9181	58.5388	58.6098	53.068	54.0618	53.101	60.099	52.7571	62.8071	71.0707	65.3764	66.3201	55.7902	47.5511	54.5254	56.9161	58.3322	53.4301	52.6884	59.4141	58.053	63.7372	56.4238	51.3297	51.3998
9068	TAG53:5-FA18:3	Triacylglycerol	TAG Ester	53730	DMS-MS	100009878		2.0026	3.5682	2.6402	2.1765	3.1584	3.3776	2.8561	3.919	5.4608	2.7497	2.9853	6.8731	1.6953	3.3822	3.9908	4.315	6.0594	7.2381	7.8327	5.3349	7.4466	4.9184	4.1421	4.5902	4.5191	6.5751	7.8159	4.6765	6.0464	4.4261	4.1686	5.1505	5.6079	5.3583
9071	TAG53:5-FA20:4	Triacylglycerol	TAG Ester	53731	DMS-MS	100009879		0.9515	1.2834	1.0796	0.996	1.5295	1.734	1.8314	0.801	1.3054	0.7738	0.8909	1.5558	0.4025	1.1028	1.3265	0.9742	1.4524	1.9962	1.5944	1.4309	1.5919	2.6633	2.0084	1.5368	1.4922	1.8826	2.1265	1.4421	2.3111	1.2292	1.3609	1.5135	2.0125	1.6728
9081	TAG53:6-FA18:1	Triacylglycerol	TAG Ester	53904	DMS-MS	100010052		11.2877	12.9053	11.8828	12.4257	12.3485	11.9752	12.879	11.1824	12.9257	12.0031	12.5931	10.3297	12.9426	11.6139	12.9341	12.7405	12.4849	15.9836	13.6952	13.064	13.9208	14.2848	12.3611	13.2014	13.2834	12.6005	14.4419	13.3704	14.4446	13.4814	11.9192	12.9496	11.6214	11.5801
9082	TAG53:6-FA18:2	Triacylglycerol	TAG Ester	54428	DMS-MS	100010576		5.7541	5.7815	6.5473	6.1412	6.4162	5.7257	6.8461	6.1637	7.2811	5.8265	5.9191	6.185	6.2542	6.1737	6.2143	6.6238	5.8038	8.2362	6.8142	5.994	8.9985	6.5648	6.8166	6.8172	6.6866	6.6973	6.9991	6.3144	5.4686	6.659	6.3702	6.8108	5.6635	6.2898
9083	TAG53:6-FA18:3	Triacylglycerol	TAG Ester	53566	DMS-MS	100009714		11.1578	10.7551	12.9991	12.257	13.5928	12.3726	12.4426	11.4992	14.4457	11.5609	12.3071	11.0898	13.1694	11.4169	13.09	12.7538	10.7304	12.6701	14.4166	12.2134	13.8142	13.1157	13.468	12.4776	12.4429	12.0674	15.1038	12.4639	10.7744	11.7843	12.6544	12.351	12.1145	11.1925
9085	TAG53:6-FA20:4	Triacylglycerol	TAG Ester	53567	DMS-MS	100009715		1.1176	1.721	1.6745	1.1869	2.5017	1.8785	2.1388	1.2988	1.3667	1.3311	1.2582	1.9843	0.5	1.797	1.7294	1.4057	1.8707	2.6209	2.4492	1.8421	1.9421	4.109	2.8749	3.8664	3.1308	2.3657	3.0841	2.7039	3.0924	1.9171	1.8379	2.4058	2.7045	2.1187
9095	TAG53:7-FA18:3	Triacylglycerol	TAG Ester	54258	DMS-MS	100010406		1.3049	1.3886	1.4909	1.311	1.5986	1.3637	1.3091	1.2762	1.477	1.5522	1.5555	1.3522	1.6318	1.3145	1.4519	1.7305	1.2897	2.0302	1.4429	1.8027	1.5519	1.5772	1.5126	1.2568	1.5772	1.4161	1.7533	1.8129	1.2695	1.4378	1.3765	1.858	1.4904	1.4008
9104	TAG54:0-FA16:0	Triacylglycerol	TAG Ester	53732	DMS-MS	100009880		4.6244	8.2472	11.9379	9.3137	11.3461	10.4941	11.0377	6.6253	12.0615	7.8163	7.08	17.5549	3.2564	10.5406	12.1778	9.6354	10.3121	12.2898	15.2896	11.0923	10.4039	11.6077	12.4462	9.4402	9.5435	12.6449	14.1743	10.0638	16.8127	10.2111	10.965	15.186	16.5292	12.5661
9106	TAG54:0-FA18:0	Triacylglycerol	TAG Ester	54068	DMS-MS	100010216		7.2583	9.2066	11.1153	8.5691	14.4138	12.1332	10.4129	7.2724	9.1565	6.2917	7.1029	12.7141	4.0808	7.1583	8.8065	10.5207	6.6055	10.8775	7.6266	9.9543	12.8284	9.1519	7.7132	8.8463	9.0713	8.952	10.6395	7.1487	11.694	9.2357	9.1349	14.2203	14.9304	9.9413
9115	TAG54:1-FA16:0	Triacylglycerol	TAG Ester	54429	DMS-MS	100010577		29.5408	51.2171	58.573	45.5056	60.74	55.4733	59.3503	46.069	73.8157	48.5282	43.4752	99.1125	23.2337	55.14	71.5577	53.6532	62.8135	81.2554	97.9033	67.4552	61.9108	87.4173	77.0765	63.9532	58.9655	86.3821	92.1718	73.7998	99.4927	63.9677	67.2293	84.2037	104.696	89.2951
9118	TAG54:1-FA18:0	Triacylglycerol	TAG Ester	54069	DMS-MS	100010217		19.6455	29.2861	42.7354	33.4459	41.8241	42.288	41.2318	20.7446	32.8322	19.6858	18.5979	33.0935	10.7839	24.8425	24.766	40.5702	26.8636	34.5541	36.9873	51.1294	74.6326	24.7649	25.208	34.6552	28.4982	31.2875	64.0133	26.3236	48.4769	34.2646	33.1337	37.951	48.3866	42.1316
9119	TAG54:1-FA18:1	Triacylglycerol	TAG Ester	53568	DMS-MS	100009716		23.5178	39.6667	49.3966	39.6189	53.6412	48.3117	49.1622	30.1349	43.1776	27.9166	24.0023	49.8963	14.2744	29.4014	37.1566	54.9521	41.7595	48.9081	61.0857	60.0753	77.8097	35.6808	39.1268	42.8582	39.9919	42.794	56.4227	38.2261	62.246	39.9819	49.6438	48.1108	69.3385	53.1745
9120	TAG54:1-FA20:0	Triacylglycerol	TAG Ester	54430	DMS-MS	100010578		19.7422	33.738	41.3474	28.972	41.1328	38.4994	38.9509	27.922	44.385	31.044	29.3323	58.3457	15.4038	33.2563	36.2596	42.5053	41.0565	45.1804	61.1039	51.1181	52.1462	42.9373	40.9649	38.5711	36.0111	43.1216	47.5857	34.5281	78.8227	39.2207	40.9507	48.235	71.9237	54.0313
9121	TAG54:1-FA20:1	Triacylglycerol	TAG Ester	54431	DMS-MS	100010579		3.5159	5.4617	5.6219	4.8175	7.8075	6.841	6.3205	4.1227	5.804	3.2103	3.3456	8.1214	1.8124	4.3521	5.6784	6.0366	5.6179	8.0597	6.0564	7.0193	10.0243	5.1951	5.9351	4.8129	4.6183	5.6477	8.4778	4.4345	7.6739	5.3621	5.6272	6.3026	7.9942	6.5958
9141	TAG54:2-FA16:0	Triacylglycerol	TAG Ester	53733	DMS-MS	100009881		35.9836	57.6466	52.18	38.6039	63.2763	56.0603	55.1422	46.2591	57.3291	48.7769	46.3804	96.4561	24.7997	51.0734	66.1111	56.4112	62.8368	91.3589	76.0237	56.9769	86.1356	68.982	79.3504	53.6902	49.8517	74.859	110.965	64.6784	79.9539	62.5243	65.9623	72.8806	90.8154	78.8982
9144	TAG54:2-FA18:0	Triacylglycerol	TAG Ester	54259	DMS-MS	100010407		33.9357	53.1611	68.7703	51.5037	71.9522	62.3008	58.6528	29.4154	33.1202	28.566	27.3135	41.871	14.7549	32.0452	37.2364	52.4209	36.3101	43.673	41.6251	76.1702	234.315	39.6653	40.9949	59.6414	62.1671	57.3049	184.815	37.6905	48.4118	46.1109	45.9992	54.2213	71.6055	54.6841
9145	TAG54:2-FA18:1	Triacylglycerol	TAG Ester	54070	DMS-MS	100010218		144.62	231.154	248.756	193.576	306.777	254.468	226.787	168.129	211.151	147.602	152.535	275.91	93.2373	145.476	180.333	241.357	254.815	248.078	389.261	329.068	626.401	218.062	262.588	265.185	217.635	250.3	475.759	247.713	293.815	230.616	252.786	267.3	360.295	285.259
9146	TAG54:2-FA18:2	Triacylglycerol	TAG Ester	54432	DMS-MS	100010580		6.5183	9.1309	14.3137	10.1728	16.4358	13.813	12.2013	9.1686	11.7551	8.7375	8.9501	16.7868	3.9028	9.8021	13.9261	11.0767	10.0274	13.254	13.4951	15.4301	33.0502	10.0512	11.6749	11.8961	10.8704	10.668	33.9395	9.6982	16.0722	12.0718	11.97	14.0678	19.2337	16.4419
9148	TAG54:2-FA20:0	Triacylglycerol	TAG Ester	53905	DMS-MS	100010053		32.2623	47.4217	54.945	44.5669	58.4674	56.9092	47.9986	41.6929	61.0861	43.5722	43.1492	82.3977	23.5996	43.1175	53.0326	65.7397	62.7031	76.6926	91.3922	71.4888	71.8751	56.4058	66.5736	67.5598	56.8783	59.2541	73.9628	61.959	93.1696	53.1645	62.3881	73.3719	95.3414	78.3406
9149	TAG54:2-FA20:1	Triacylglycerol	TAG Ester	53393	DMS-MS	100009541		24.0525	41.2573	35.3252	25.5577	49.2687	42.8479	41.7707	27.8496	39.0775	25.411	26.5472	51.3366	13.0694	29.1749	30.2848	40.9483	42.933	52.3845	48.7182	54.5771	80.5606	38.3579	45.0669	37.4638	36.0253	42.272	67.3932	32.9367	56.9239	35.9956	39.9888	47.9018	58.5841	43.3624
9150	TAG54:2-FA20:2	Triacylglycerol	TAG Ester	53394	DMS-MS	100009542		0.586	1.0604	0.7638	0.5696	1.3135	1.1424	1.1008	0.7512	0.9806	0.6034	0.549	1.137	0.2854	0.6942	0.8628	0.863	0.5868	1.0935	0.9636	1.3633	2.531	0.7646	0.6261	0.7052	0.6873	0.6021	1.2675	0.6452	1.3997	0.9698	1.0206	1.1126	1.05	1.4602
9157	TAG54:3-FA16:0	Triacylglycerol	TAG Ester	53569	DMS-MS	100009717		8.9589	11.9543	8.7542	6.4467	14.5736	11.7133	11.5897	8.6617	10.3761	7.2497	6.7941	15.5786	3.9272	9.0193	11.2808	9.0571	10.6142	14.6731	12.4221	13.402	51.9264	11.6423	11.5848	10.6589	9.8173	12.2729	34.3409	10.2235	12.8659	11.8914	12.1851	13.0795	17.2531	13.79
9158	TAG54:3-FA16:1	Triacylglycerol	TAG Ester	54260	DMS-MS	100010408		31.4347	41.9179	41.8027	33.1595	43.7771	39.9805	43.2681	39.1225	43.9254	29.7406	31.6142	69.8196	17.9381	40.71	44.7544	56.5892	26.6487	66.7249	30.9915	41.4455	58.8002	48.5267	46.9351	37.2349	32.1153	51.0463	77.3286	44.4787	58.1527	40.1793	42.7222	51.7364	65.942	63.1227
9160	TAG54:3-FA18:0	Triacylglycerol	TAG Ester	54604	DMS-MS	100010752		18.7273	25.5496	32.0094	21.6662	39.2749	28.1272	28.7628	16.2192	18.8891	12.4222	12.9362	20.2834	6.9543	15.7444	22.2537	19.0306	11.5902	20.8587	17.1447	45.5804	235.074	24.1561	21.2412	34.216	39.2977	34.3474	194.856	22.229	27.4244	21.3188	22.8373	26.7125	28.4688	32.7411
9161	TAG54:3-FA18:1	Triacylglycerol	TAG Ester	53906	DMS-MS	100010054		191.333	298.479	304.649	215.036	336.023	301.132	289.353	164.921	179.826	126.765	136.373	245.473	78.5409	127.216	147.593	232.042	219.626	248.825	320.045	387.803	1751.54	240.634	241.567	321.399	307.299	284.347	1187.02	234.6	281.291	209.568	237.633	265.595	319.52	269.075
9162	TAG54:3-FA18:2	Triacylglycerol	TAG Ester	54433	DMS-MS	100010581		33.1986	47.3838	53.4836	43.3291	59.2235	53.1478	47.5358	42.1862	55.0002	35.369	38.7743	70.5397	21.414	36.7616	55.5145	50.3213	55.7025	61.4152	81.2072	81.229	278.442	45.3931	55.0489	58.9918	55.5561	67.2009	223.24	49.8402	61.9693	54.67	53.2258	58.937	79.4565	66.7742
9163	TAG54:3-FA18:3	Triacylglycerol	TAG Ester	54605	DMS-MS	100010753		0.2274	0.2861	0.286	0.2355	0.2448	0.309	0.2608	0.2353		0.2027	0.2987			0.2277	0.3561	0.2725		0.4074	0.4595	0.5236	1.4387	0.4765	0.4218	0.2612	0.5111	0.5609	1.4717	0.4178		0.4135	0.2659		0.4242	0.4335
9165	TAG54:3-FA20:1	Triacylglycerol	TAG Ester	54434	DMS-MS	100010582		42.6922	57.9074	53.6415	42.3873	74.1817	70.9616	57.7041	53.5179	69.9974	39.7078	49.2971	78.7011	24.5289	45.6677	47.3694	71.9009	78.1741	76.9031	108.149	76.0293	116.728	64.3956	67.6504	61.8313	51.5234	63.2414	115.162	58.189	84.9993	57.1283	62.9981	83.5825	94.4426	89.6555
9166	TAG54:3-FA20:2	Triacylglycerol	TAG Ester	54261	DMS-MS	100010409		3.7485	4.6875	3.437	2.2178	5.0682	5.1793	4.9222	3.0094	4.2289	2.4734	2.8194	4.9768	1.2172	2.4911	3.2877	3.1629	2.9048	5.6221	5.3592	5.4194	13.7143	3.7632	3.2806	3.4705	2.8475	4.898	10.8367	2.9615	4.5816	5.1648	3.8518	4.6479	5.7669	5.7118
9167	TAG54:3-FA20:3	Triacylglycerol	TAG Ester	53395	DMS-MS	100009543		0.3987	0.627	0.5214	0.3882	0.6913	0.5324	0.7669	0.3972	0.6129	0.2533	0.3646	0.4601	0.1926	0.4739	0.4645	0.3448	0.2324	0.5262		0.7057	1.452	0.4151	0.3673	0.4468	0.3444	0.4443	0.6893	0.3151	0.651	0.5705	0.5269	0.5826	0.9015	0.5368
9173	TAG54:4-FA16:0	Triacylglycerol	TAG Ester	53734	DMS-MS	100009882		2.0117	3.2147	1.825	1.2505	3.2621	2.8583	2.9321	1.3305	1.7283	1.2574	1.1495	2.0643	0.5732	1.3588	1.7484	1.2723	0.9353	2.166	1.2246	3.0759	12.4754	1.9784	1.6729	2.1528	1.8794	2.6212	8.5271	1.5039	2.1891	2.2497	1.9474	2.3776	2.784	2.4819
9174	TAG54:4-FA16:1	Triacylglycerol	TAG Ester	53570	DMS-MS	100009718		4.9325	6.7409	4.4505	3.0229	6.3039	5.7934	5.3684	5.3989	6.5211	3.5097	4.6152	9.0335	2.0929	4.5737	6.0129	5.8142	3.3812	8.8134	3.6314	5.8813	17.684	5.1674	5.3742	4.8191	4.368	5.5145	11.9704	5.3924	5.3221	5.7004	5.6037	5.896	7.6362	7.4594
9176	TAG54:4-FA18:0	Triacylglycerol	TAG Ester	53907	DMS-MS	100010055		4.6305	6.602	8.0822	5.4317	9.1555	7.6809	7.2428	5.2721	6.5946	4.5184	4.3464	6.3531	2.2539	4.8051	7.5028	4.0659	2.2251	4.3727	3.7587	12.7091	63.5826	6.544	5.9952	11.1661	13.1134	13.8556	61.1263	5.6603	6.9741	7.5273	5.6311	6.7826	8.3601	8.0918
9177	TAG54:4-FA18:1	Triacylglycerol	TAG Ester	54435	DMS-MS	100010583		81.9107	130.008	93.0647	55.5353	112.968	91.5118	103.68	28.5646	44.1583	32.6101	27.2735	45.6556	15.5891	26.285	42.033	42.5898	35.398	46.5927	42.9225	190.169	1532.3	91.0974	83.0467	156.233	169.095	163.923	1005.85	85.7177	58.9502	50.007	57.7581	64.4941	72.3373	65.3122
9178	TAG54:4-FA18:2	Triacylglycerol	TAG Ester	54262	DMS-MS	100010410		55.6714	73.9096	62.9795	40.6881	80.0059	66.8344	67.5583	38.3215	49.809	32.1356	34.8625	56.3294	17.7479	30.0414	46.4572	41.5889	38.7327	49.2476	58.3091	106.106	729.708	59.1244	59.9873	84.7018	104.459	98.2663	504.924	57.9057	55.1254	50.6441	52.4515	57.1072	69.4578	59.0292
9179	TAG54:4-FA18:3	Triacylglycerol	TAG Ester	54436	DMS-MS	100010584		1.4227	1.9019	1.6708	1.101	1.9875	1.7701	1.914	1.5024	2.4086	1.2344	1.3897	2.7365	0.6537	1.3243	1.8472	1.2367	2.2716	2.1864	3.3162	3.3857	15.5926	2.3935	2.6645	3.2107	2.4319	3.6985	10.9142	2.2353	2.2015	1.59	1.5642	1.9992	2.4659	2.2439
9181	TAG54:4-FA20:1	Triacylglycerol	TAG Ester	54263	DMS-MS	100010411		5.7722	8.6975	5.9267	4.5725	9.4925	8.2725	6.532	8.1413	11.2158	6.3193	8.1437	12.4661	3.9345	6.2476	7.0467	8.4521	12.2931	12.4053	15.5867	11.5543	21.0144	8.7576	9.4111	7.708	7.3713	10.4347	16.3924	9.384	10.9046	8.5535	8.912	10.1711	12.8623	12.7904
9182	TAG54:4-FA20:2	Triacylglycerol	TAG Ester	53908	DMS-MS	100010056		4.4039	5.8151	3.1029	2.3929	5.8286	4.9264	5.0511	4.453	5.4669	2.7083	3.8545	6.017	1.6879	3.0622	3.3827	3.8346	5.2461	7.9103	7.1174	7.2897	18.3767	4.1021	4.5878	3.8045	4.2358	4.4205	12.8576	4.1152	5.257	4.6066	5.4043	5.5515	6.626	6.9698
9183	TAG54:4-FA20:3	Triacylglycerol	TAG Ester	53909	DMS-MS	100010057		1.4589	2.5331	1.3146	0.8114	1.9918	1.6527	2.1884	0.706	0.8387	0.5343	0.6803	0.8801	0.3049	0.7166	0.9046	0.6539	1.058	1.4938	1.0338	1.9999	7.5399	1.259	1.162	1.2001	1.2561	1.4883	4.5065	0.8601	1.595	1.4152	1.4899	1.5079	1.8931	1.3396
9184	TAG54:4-FA20:4	Triacylglycerol	TAG Ester	54437	DMS-MS	100010585		0.868	1.2539	0.8349	0.5759	1.3653	1.5985	1.5371	0.5295	0.5419	0.3777	0.5592	0.5801	0.261	0.547	0.7754	0.3915	0.3744	0.5911	0.4403	0.9521	2.3978	0.801	0.6845	0.6642	0.6661	0.6831	1.5421	0.5356	0.7324	1.1784	0.8486	0.963	1.2091	0.986
9185	TAG54:4-FA22:1	Triacylglycerol	TAG Ester	54438	DMS-MS	100010586		1.6069	2.1796	1.8067	1.1232	2.0653	1.6617	1.828	1.6699	2.2432	1.5937	1.79	3.0805	1.0025	1.6837	1.9954	2.1931	2.8641	3.7277	3.1586	2.6421	5.4484	2.0407	2.5544	2.0786	2.0636	2.449	4.253	2.2919	2.2704	1.4942	1.7597	2.2929	2.5056	2.0263
9186	TAG54:4-FA22:4	Triacylglycerol	TAG Ester	53571	DMS-MS	100009719		0.1954	0.396			0.3068	0.2922	0.2534														0.4858
9191	TAG54:5-FA16:0	Triacylglycerol	TAG Ester	54439	DMS-MS	100010587		1.6099	3.1011	0.8776	0.4518	2.5794	1.8152	2.6148	0.3525	0.6838	0.5205	0.4289	0.3734	0.2087	0.3993	0.5093	0.398	0.2939	0.4006	0.4212	1.9323	8.126	1.0999	0.8715	0.9589	1.478	1.4322	4.6403	0.7674	0.8463	0.9378	0.9385	0.9333	0.9796	0.8772
9192	TAG54:5-FA16:1	Triacylglycerol	TAG Ester	53735	DMS-MS	100009883		0.9575	1.3633	0.5214	0.5024	1.469	1.1424	0.9388	0.5928	0.7899	0.5783	0.5659	0.7201	0.2285	0.5597	0.6119	0.5961		0.8219	0.5563	1.2168	4.083	0.8647	0.6611	0.6577	0.8453	0.7997	2.3589	0.6798	0.9478	0.671	0.7313	0.689	0.8927	0.9878
9194	TAG54:5-FA18:0	Triacylglycerol	TAG Ester	54440	DMS-MS	100010588		0.3202	0.627	0.487	0.2512	0.5703	0.5644	0.5289		0.4168	0.3224					0.2534		0.3486		0.4208	0.907	6.5674	0.6641	0.4658	1.107	1.053	1.1773	5.281	0.5608	0.6307	0.426	0.276	0.3953	0.4348	0.527
9195	TAG54:5-FA18:1	Triacylglycerol	TAG Ester	53736	DMS-MS	100009884		18.833	30.5779	20.1449	10.5133	24.0359	18.9517	18.9879	6.3628	11.9574	10.1008	6.5081	10.6338	2.971	5.7848	9.8327	7.1354	5.3158	7.6387	9.6939	43.7439	418.535	25.5258	26.2548	46.4957	56.5997	48.725	296.576	25.1544	12.3776	10.6622	12.2751	12.1929	13.3316	15.2928
9196	TAG54:5-FA18:2	Triacylglycerol	TAG Ester	53910	DMS-MS	100010058		26.5172	41.3162	29.5748	15.3945	37.4991	28.1679	25.6191	11.7073	19.6245	16.89	11.1976	15.4106	4.7589	10.4471	16.4613	11.5305	7.8314	12.5478	17.9814	68.0749	570.585	37.1197	43.1336	62.9263	75.3561	65.2739	457.557	36.269	18.3263	18.821	18.5944	21.4039	19.6633	20.7462
9197	TAG54:5-FA18:3	Triacylglycerol	TAG Ester	54441	DMS-MS	100010589		2.5161	3.7744	2.5337	1.2282	3.3226	2.5061	2.4958	1.1087	1.5445	1.5107	1.1895	2.1524	0.4903	0.9305	1.2771	1.0899	1.708	1.9283	2.3037	5.549	47.3373	3.0299	3.6813	5.0727	5.9169	6.714	30.6793	3.1263	1.7985	1.325	1.834	1.6378	2.0284	1.8835
9200	TAG54:5-FA20:2	Triacylglycerol	TAG Ester	53396	DMS-MS	100009544		0.7612	1.0477	0.6169	0.3785	1.1623	0.8941	0.7273	0.7195	0.8703	0.5425	0.7091	1.0242	0.283	0.4972	0.5511	0.4823	0.8075	1.0524	1.1761	1.3802	3.5235	0.661	0.7162	0.7176	0.68	0.9938	2.0983	0.891	0.9358	0.8784	0.8212	0.8471	0.8591	0.7276
9201	TAG54:5-FA20:3	Triacylglycerol	TAG Ester	53737	DMS-MS	100009885		1.5677	2.2554	1.2595	0.7064	2.1258	1.8423	1.7818	0.525	1.1096	0.8245	0.6321	1.1876	0.3366	0.8222	0.9958	0.8363	1.0283	1.6703	1.0973	2.1745	8.3058	1.0169	1.5026	1.3424	1.3458	1.7826	4.3023	1.3339	1.4323	1.1502	1.2005	1.1916	1.5352	1.3056
9202	TAG54:5-FA20:4	Triacylglycerol	TAG Ester	54264	DMS-MS	100010412		2.6067	4.111	1.7185	1.136	3.6639	3.8156	3.4313	0.6562	0.8335	0.8153	0.5418	1.0107	0.3878	0.8468	1.2163	0.8141	0.6972	1.0796	0.9579	2.9576	8.6455	1.6671	1.6178	1.262	1.6433	2.0714	4.8797	1.2309	1.9188	1.6972	2.0061	1.875	2.4659	2.0875
9203	TAG54:5-FA20:5	Triacylglycerol	TAG Ester	54265	DMS-MS	100010413		0.1737		0.216		0.3841	0.2288	0.2424														1.0857					0.3184	0.719
9204	TAG54:5-FA22:1	Triacylglycerol	TAG Ester	54442	DMS-MS	100010590		0.3234	0.4296	0.317	0.1591	0.3543	0.3311	0.2256	0.2822		0.2533			0.1111		0.3167	0.3144	0.4196	0.516	0.5064	0.5965	3.1905	0.4313	0.4832	0.5531	0.5457	0.5488	2.204	0.4921			0.2717	0.3189		0.3536
9205	TAG54:5-FA22:4	Triacylglycerol	TAG Ester	54071	DMS-MS	100010219		0.4048	0.6555	0.2938		0.5367	0.3929	0.5355		0.3024		0.2645				0.2449		0.4169	0.5831	0.378		0.624	0.5073		0.3547	0.3148	0.4054	0.4929	0.309		0.3172	0.4258	0.3521	0.4866	0.4488
9206	TAG54:5-FA22:5	Triacylglycerol	TAG Ester	54606	DMS-MS	100010754		0.7763	1.3759	0.3672	0.21	1.1234	0.8399	1.0843												0.2667	0.5884	2.5377	0.6189	0.5126	0.4193	0.628	0.6497	1.5209	0.3211		0.4312	0.252	0.4252	0.4211	0.4443
9211	TAG54:6-FA16:0	Triacylglycerol	TAG Ester	53572	DMS-MS	100009720		1.9966	4.6664	1.8948	1.3173	4.1133	3.0977	3.9999	0.9277	1.1548	1.2344	0.8235	2.2484	0.4269	1.1619	1.4975	1.0365	1.342	1.6367	1.7036	2.2083	9.5314	1.9992	2.0184	1.8064	1.9314	2.2713	5.0487	1.1176	1.4729	1.387	1.3374	1.5418	1.9647	1.7751
9212	TAG54:6-FA16:1	Triacylglycerol	TAG Ester	53738	DMS-MS	100009886		0.7068	1.2371	0.3856	0.2479	1.0456	0.9121	0.8595	0.1867						0.2035	0.2138					0.5508	2.6709	0.4304	0.4903	0.4148	0.3944		1.2463	0.372		0.3594	0.317	0.3953	0.627	0.328
9215	TAG54:6-FA18:1	Triacylglycerol	TAG Ester	54072	DMS-MS	100010220		1.7761	3.3704	1.5716	0.8206	2.4412	1.8062	1.8875	0.4274	0.9377	1.0041	0.5517	1.0402	0.1951	0.5525	0.5701	0.4308	0.7583	0.7741	1.0367	4.2138	38.372	2.4834	2.2188	4.1015	5.3974	3.3264	25.5814	2.7555	0.8737	1.0743	1.0676	1.1408	0.6717	0.7616
9216	TAG54:6-FA18:2	Triacylglycerol	TAG Ester	54073	DMS-MS	100010221		7.204	12.9684	8.5596	3.3825	8.8531	7.2745	6.6808	3.3669	6.0859	8.4473	4.6895	4.8248	1.4318	3.5693	4.7092	2.1842	2.1031	2.5666	13.6588	15.7287	141.166	12.6384	13.9738	20.6929	26.2929	18.2149	127.125	14.3644	7.2671	6.6364	6.7652	8.1549	5.6317	7.3234
9217	TAG54:6-FA18:3	Triacylglycerol	TAG Ester	53739	DMS-MS	100009887		1.4136	2.571	1.1016	0.595	1.711	1.0295	1.2066	0.1863	0.9484	0.6725	0.3633	0.5643	0.1545	0.4004	0.4105		0.3486	0.4793	1.1216	3.3575	35.0284	1.9369	1.9583	3.3653	4.5474	3.3098	23.2577	2.2095	0.5391	0.6202	0.7121	0.6024	0.6982	0.6324
9221	TAG54:6-FA20:3	Triacylglycerol	TAG Ester	54074	DMS-MS	100010222		0.2575	0.5512	0.235	0.1867	0.4503	0.366	0.2645								0.2012		0.3123			0.3446	1.7984		0.3068	0.2956	0.2667	0.3165	0.882	0.2919			0.1955	0.2635	0.3924
9222	TAG54:6-FA20:4	Triacylglycerol	TAG Ester	53911	DMS-MS	100010059		2.3198	4.1615	1.4064	0.8528	3.301	2.6777	2.8363	0.8055	1.1645	0.8843	0.614	1.1042	0.4339	0.9945	0.9958	0.6539	0.8439	1.1407	0.9579	2.4055	8.9319	1.9646	1.9333	1.6146	1.6764	1.9603	5.8021	1.3391	1.4048	1.6239	1.4977	1.6999	1.2966	1.7322
9223	TAG54:6-FA20:5	Triacylglycerol	TAG Ester	54607	DMS-MS	100010755		0.7853	1.3044	0.5435	0.3885	1.2573	0.9392	1.0777	0.4375	0.4903	0.426	0.3074			0.4048	0.3081	0.346	0.4822	0.7433	0.4467	1.0873	9.0452	0.6772	0.7486	0.73	0.7225	0.9132	3.6545	0.7159	0.7795	0.5137	0.5598	0.8076	0.8511	0.85
9226	TAG54:6-FA22:5	Triacylglycerol	TAG Ester	53397	DMS-MS	100009545		1.2143	2.3732	0.5618	0.3885	1.7931	1.5172	1.4578	0.6097	0.7287	0.4836	0.4844	0.9012	0.2358	0.5597	0.3649	0.6628	0.7552	1.0389	0.8609	0.9971	3.5035	0.8993	0.9416	1.0084	0.883	0.9163	1.9434	0.7262	1.0708	0.6315	0.8212	0.8754	1.2488	1.1492
9227	TAG54:6-FA22:6	Triacylglycerol	TAG Ester	54608	DMS-MS	100010756		3.6367	7.5656	1.1567	0.5664	5.133	3.8743	5.1139	0.4356	0.7967	0.6679	0.6806	0.8881	0.2854	0.5957	0.4265	0.5205	0.7155	1.0592	0.9189	2.152	11.6894	1.7847	1.5076	1.2249	1.8133	1.666	5.0839	1.0084	1.2532	0.9585	1.0676	1.1235	1.1852	1.0021
9232	TAG54:7-FA16:1	Triacylglycerol	TAG Ester	54266	DMS-MS	100010414		1.1176	2.3101	1.1494	0.8241	2.2727	1.4314	1.4578	0.6788	0.8458	0.6448	0.7766	1.3602	0.3586	0.8813	1.1668	1.3434	0.4525	0.9053	0.6701	1.1436	3.6301	1.0922	0.9366	0.8111	0.9255	0.6831	1.4857	0.7807	1.0823	0.852	0.9268	1.0787	1.3045	1.0021
9234	TAG54:7-FA18:1	Triacylglycerol	TAG Ester	53573	DMS-MS	100009721		1.3774	2.4068	2.3501	1.8169	2.627	2.6958	2.4032	1.4798	2.0225	1.4647	1.3611	2.5604	0.7196	1.8019	1.7066	2.4422	2.3297	2.6481	3.4617	2.8787	7.3467	2.435	1.7179	2.7529	2.5688	2.2713	3.832	2.2868	3.9306	2.1426	2.2446	2.4679	3.2852	2.9783
9235	TAG54:7-FA18:2	Triacylglycerol	TAG Ester	54075	DMS-MS	100010223		0.6404	1.2876	0.7271	0.2298	0.8555	0.7044	0.6082		0.4835	0.5988	0.3508	0.4211	0.1464		0.2803			0.3893	1.4671	1.6112	18.077	1.267	1.1019	2.3013	2.6161	1.8215	11.1324	1.1168	0.5266	0.4511	0.3128	0.5529	0.38	0.595
9236	TAG54:7-FA18:3	Triacylglycerol	TAG Ester	53398	DMS-MS	100009546		0.3434	0.7111	0.5386	0.157	0.4513	0.3375	0.3232		0.3533	0.4248				0.2035					1.0239	1.1098	10.1775	0.5024	0.6261	1.0702	1.5016	0.9829	6.288	0.7932			0.2305	0.3322
9240	TAG54:7-FA20:4	Triacylglycerol	TAG Ester	53574	DMS-MS	100009722		0.4682	0.7574	0.2242		0.7216	0.5148	0.4106		0.4576	0.2866			0.1268	0.2757	0.3041					0.6322	1.9183	0.588	0.3954	0.4537	0.4512	0.4875	1.1055			0.3233	0.3293		0.5334
9241	TAG54:7-FA20:5	Triacylglycerol	TAG Ester	53399	DMS-MS	100009547		0.734	1.5022	0.7418	0.4423	1.4474	1.3998	1.1339	0.5288	0.7763	0.783	0.7334	0.5554	0.2491	0.64	0.4219	0.3826	0.9234	0.9935	1.3822	1.9097	9.4714	0.7748	0.7763	1.3115	1.3836	1.2051	3.7742	0.8783	1.1222	0.8345	0.743	1.0109	0.7477	1.1764
9243	TAG54:7-FA22:5	Triacylglycerol	TAG Ester	54443	DMS-MS	100010591		0.9877	1.519	1.2228	0.9069	1.361	1.2869	1.3553	0.7376	1.2193	0.7554	0.6348	0.7761	0.2927	1.024	1.125	1.1032	2.0682	2.3833	2.619	1.3351	1.9716	1.3074	1.4925	1.361	1.3978	1.4105	1.6759	1.2464	1.5136	0.7668	1.2318	1.2199	1.3761	1.3464
9244	TAG54:7-FA22:6	Triacylglycerol	TAG Ester	54609	DMS-MS	100010757		6.4881	12.2951	2.5961	1.9697	9.8425	8.6969	7.289	3.6249	4.4802	3.6018	4.0318	8.2254	1.6977	3.7761	3.5728	3.105	6.193	7.9307	7.5296	5.0532	11.4563	6.8553	6.1104	5.4253	5.1377	6.3919	8.6327	6.2114	6.7218	4.9505	4.763	4.9585	9.0044	6.5142
9251	TAG54:8-FA18:2	Triacylglycerol	TAG Ester	53400	DMS-MS	100009548		0.447	0.5428	0.7197	0.5218	0.8857	0.7722	0.5752	0.6002	0.7419	0.6206	0.5659	1.0846	0.2773	0.4457	0.7868	0.6539	0.723	0.8216	0.9154	1.0084	3.7833	0.6918	0.5009	0.7228	0.7744	0.7886	1.9153	0.752	0.8626	0.7443	0.6843	1.0165	0.9943	1.1152
9252	TAG54:8-FA18:3	Triacylglycerol	TAG Ester	53740	DMS-MS	100009888																				0.3562		1.5253						0.7182
9256	TAG54:8-FA20:5	Triacylglycerol	TAG Ester	54444	DMS-MS	100010592		0.3879	0.6438	0.4443	0.2935	0.6956	0.732	0.5289	0.4001	0.4971	0.543	0.4385	0.5401	0.2181	0.4457	0.4281	0.4696	0.5871	0.7749	0.7594	0.5802	3.1971	0.5461	0.5509	0.9589	0.9917	0.5405	1.4294	0.5459	0.7624	0.5771	0.5357	0.6955	0.7071	0.824
9259	TAG54:8-FA22:6	Triacylglycerol	TAG Ester	54076	DMS-MS	100010224		2.8544	4.6412	1.8213	1.4414	4.5497	3.7208	3.0743	1.955	2.7641	1.566	1.7843	2.6964	0.8732	1.7477	2.0638	2.1798	3.5671	4.4338	4.1771	2.8167	4.8157	2.6633	2.8148	2.9385	2.8144	3.0099	3.8024	2.9924	2.7994	2.5824	2.3815	2.7673	3.6113	3.5291
9282	TAG55:1-FA16:0	Triacylglycerol	TAG Ester	54267	DMS-MS	100010415		35.9564	64.1602	91.023	65.1799	71.8442	68.0762	77.5646	52.0381	101.267	66.1597	59.5911	144.976	29.2879	84.0294	105.795	72.8306	113.241	106.888	133.363	97.2732	93.1292	127.408	104.383	104.838	83.0437	126.188	139.61	105.104	140.19	82.1403	81.2914	109.86	133.562	126.918
9286	TAG55:1-FA18:1	Triacylglycerol	TAG Ester	54610	DMS-MS	100010758		33.9387	58.4166	72.8537	62.4656	69.956	65.4978	59.1487	50.8208	65.4069	45.2165	44.0013	88.9428	23.3361	52.767	61.5654	99.1701	110.505	77.1747	116.77	91.3918	99.1438	69.9504	63.7037	82.1283	70.9786	69.8832	66.7524	71.8993	135.437	64.2722	80.568	83.4526	128.193	87.5612
9300	TAG55:2-FA18:1	Triacylglycerol	TAG Ester	54268	DMS-MS	100010416		229.865	346.43	453.812	375.64	419.226	387.884	366.839	356.913	414.156	264.547	314.306	674.992	170.876	332.228	417.484	663.32	675.611	556.709	860.926	647.585	620.58	440.739	458.693	550.957	483.95	481.063	470.351	461.443	788.528	457.771	470.374	528.196	736.689	520.308
9301	TAG55:2-FA18:2	Triacylglycerol	TAG Ester	53742	DMS-MS	100009890		5.1923	7.7676	10.1386	8.3686	10.011	9.4646	7.8279	9.7071	12.2577	8.3874	8.8815	17.1068	4.1833	10.6194	12.2614	11.8107	14.8842	12.1812	17.9996	13.2725	17.0113	9.4909	12.1107	11.0115	9.5954	10.1848	11.2803	10.8209	16.5767	12.2241	12.5957	13.5426	19.0349	15.6396
9313	TAG55:3-FA18:1	Triacylglycerol	TAG Ester	54077	DMS-MS	100010225		288.729	461.475	438.558	370.053	564.751	461.975	407.023	408.784	493.114	343.142	354.041	708.974	204.015	412.078	403.208	717.012	728.655	577.248	1078.36	626.194	752.94	523.397	531.477	582.384	501.875	542.128	596.075	557.225	668.618	510.625	587.953	541.564	872.582	610.603
9314	TAG55:3-FA18:2	Triacylglycerol	TAG Ester	53575	DMS-MS	100009723		32.8694	55.9256	75.2001	53.136	69.8956	52.9311	49.8894	68.3885	84.2899	59.7989	63.2741	134.694	33.3516	66.5717	102.587	95.1397	131.198	87.1627	159.256	99.6843	110.367	78.2723	69.183	80.8106	67.9706	78.3076	88.4892	86.3049	113.994	72.3238	89.1085	88.5523	136.744	101.773
9326	TAG55:4-FA18:1	Triacylglycerol	TAG Ester	54611	DMS-MS	100010759		36.1195	55.2145	36.7426	26.7255	57.9316	46.072	39.9757	44.4082	52.4383	35.6592	40.4671	75.3726	22.38	37.5789	42.1243	61.2423	83.1007	83.5165	105.427	75.6801	95.2806	58.4811	61.0141	60.3095	54.4181	65.0018	70.0759	62.675	59.4222	52.2116	54.9738	55.3678	70.8101	72.588
9327	TAG55:4-FA18:2	Triacylglycerol	TAG Ester	54078	DMS-MS	100010226		39.6445	63.5795	64.7017	46.282	70.3752	60.0837	52.3621	78.1137	87.0049	60.1582	70.3655	133.198	36.9788	61.5057	83.6632	88.7962	139.704	103.201	157.74	99.7406	116.162	70.7321	78.3086	80.6498	60.5238	88.0481	98.9104	85.4139	97.7431	78.0017	87.3762	98.5088	128.336	105.941
9341	TAG55:5-FA18:1	Triacylglycerol	TAG Ester	53912	DMS-MS	100010060		3.8753	5.3102	3.7528	2.7651	6.2952	5.7483	4.6511	4.5798	5.3137	3.1781	4.3006	5.873	2.2295	3.5743	3.949	5.1513	8.941	8.8269	10.9428	6.3039	9.8844	5.2089	5.4944	6.3842	4.5238	5.781	8.4356	6.1186	5.8999	5.5989	5.9361	5.1618	6.8169	5.841
9342	TAG55:5-FA18:2	Triacylglycerol	TAG Ester	53913	DMS-MS	100010061		5.8477	7.8475	5.2474	3.8884	8.5722	6.7868	5.6759	9.5668	10.5906	7.5952	9.0816	15.3065	3.8589	7.3897	9.5856	7.6292	15.6743	13.091	19.5031	12.4274	20.4748	8.1766	8.0888	7.5039	7.4421	10.3181	14.5757	10.105	11.4173	8.9876	8.6852	9.0247	12.4407	11.2265
9348	TAG55:5-FA20:4	Triacylglycerol	TAG Ester	53914	DMS-MS	100010062		1.184	1.8809	1.3146	0.9832	1.698	2.0184	1.7752	1.1947	1.4158	0.8982	0.8235	1.9763	0.4122	1.2603	1.5203	1.4413	2.0217	2.0166	1.94	1.5492	1.9183	2.7463	1.9884	1.3981	1.223	1.7382	2.8166	1.8387	2.3274	1.6464	1.6776	1.8637	2.7443	2.3119
9357	TAG55:6-FA18:1	Triacylglycerol	TAG Ester	53915	DMS-MS	100010063		5.8568	5.9077	6.1984	5.9058	6.7403	7.6538	6.2907	5.9057	6.754	6.2549	7.0057	5.6569	6.4323	6.1392	6.4462	6.7128	6.2279	7.3399	7.6145	7.1038	7.733	7.298	6.426	7.1513	6.7999	6.4252	7.7948	6.6131	7.5437	7.2679	6.8864	6.5172	6.7851	8.0578
9362	TAG55:6-FA20:3	Triacylglycerol	TAG Ester	54445	DMS-MS	100010593		8.6719	9.3876	10.1532	8.9064	9.553	10.0922	10.1683	9.1731	10.9277	10.3265	10.1797	9.2575	10.5814	8.9012	9.711	9.8578	9.2257	9.9133	10.088	10.5909	9.8777	10.1273	8.6047	10.3681	8.8918	10.3014	10.6747	10.1874	9.5538	9.5909	9.7371	9.4539	9.1237	9.2817
9363	TAG55:6-FA20:4	Triacylglycerol	TAG Ester	54269	DMS-MS	100010417		1.8123	2.6593	1.8617	1.7119	3.0763	3.0164	2.5817	1.9957	2.3473	1.6351	1.8529	2.4964	0.9806	2.1761	2.0752	2.4956	2.7596	3.2049	3.298	2.9238	2.8108	5.0637	3.3908	2.6291	2.8711	2.9932	3.6756	3.2293	2.5309	2.6557	2.6279	3.0157	3.659	3.3455
9368	TAG55:7-FA15:0	Triacylglycerol	TAG Ester	54270	DMS-MS	100010418		0.5497	0.951	1.2118	0.7764	1.1752	1.0341	0.9025	1.0318	1.2258	0.958	0.9436	1.6163	0.4561	1.3194	1.3303	0.7518	1.3362	1.7246	1.4307	1.0985	1.1856	1.6533	1.3971	1.0764	0.6661	1.1162	1.7181	0.9477	1.4323	1.0995	0.8274	1.2142	1.7182	1.5164
9371	TAG55:7-FA18:1	Triacylglycerol	TAG Ester	53916	DMS-MS	100010064		4.7845	6.7703	7.502	6.2526	6.8612	7.2158	7.4312	5.3717	6.8704	4.7303	5.8676	7.0092	4.1857	5.8291	5.7962	7.7848	6.5242	7.435	6.7051	7.3911	9.245	6.4748	7.1622	7.9617	6.2002	6.9361	8.6187	5.8251	10.2618	6.518	6.6009	7.9234	8.8771	7.9966
9375	TAG55:7-FA20:3	Triacylglycerol	TAG Ester	53576	DMS-MS	100009724		0.9484	0.9341	1.1567	1.1646	1.1882	1.1966	1.3322	1.0499	1.1767	1.3265	1.2124	1.1042	1.144	1.0191	1.144	1.1299	1.313	1.3308	1.2367	1.4478	1.2056	1.6118	1.1269	1.2496	1.2514	1.2106	1.0492	1.1485	1.1718	1.2856	1.0558	1.0047	1.2966	1.122
9376	TAG55:7-FA20:4	Triacylglycerol	TAG Ester	53917	DMS-MS	100010065		11.3663	12.5392	13.7372	12.4511	13.1737	14.4091	13.8541	13.3908	13.508	12.4683	13.3594	11.4419	14.5476	14.041	13.6715	13.7147	13.5132	16.5335	15.0047	13.4302	14.7866	14.8243	14.8503	15.0263	13.7226	13.5335	16.3431	13.0768	12.4508	14.891	12.5996	13.4749	12.7589	13.3684
9380	TAG55:7-FA22:6	Triacylglycerol	TAG Ester	54271	DMS-MS	100010419		12.3389	21.8847	9.5804	7.519	20.2035	19.1233	18.1218	13.5944	18.5336	12.0998	12.8275	29.4129	6.0737	16.3008	13.2458	17.2646	30.605	28.6808	36.9691	19.8693	17.9438	27.7394	22.298	21.3054	18.4683	22.3189	23.469	21.1629	37.385	23.405	21.7697	27.3959	42.8742	37.0658
9386	TAG55:8-FA20:4	Triacylglycerol	TAG Ester	53743	DMS-MS	100009891		1.4166	1.4306	1.6194	1.4255	1.8104	1.6256	1.6826	1.516	1.5935	1.5107	1.9959	1.4722	1.7367	1.7625	1.7978	1.5881	1.4292	1.9623	1.4186	2.045	1.8019	2.5526	1.6378	1.5837	1.6669	1.9159	1.4972	1.6378	1.6357	1.731	1.4664	1.4119	1.3602	1.8088
9416	TAG56:10-FA18:2	Triacylglycerol	TAG Ester	54079	DMS-MS	100010227		21.8958	33.8852	46.8224	37.102	45.4621	37.2125	34.4816	48.4404	53.9705	36.2211	43.784	87.0625	23.2191	42.2461	63.2529	61.4603	81.3926	58.7603	93.7687	76.5476	74.7658	51.7365	50.5613	59.4187	44.3599	47.7198	54.7187	51.3544	79.1726	51.4166	57.719	70.5369	88.9302	80.503
9401	TAG56:1-FA16:0	Triacylglycerol	TAG Ester	53401	DMS-MS	100009549		13.6981	26.2355	26.9823	18.9678	28.2788	25.6753	27.5694	18.0611	27.9475	17.0143	19.2842	38.3264	8.8276	24.5767	29.8477	23.4257	31.9296	34.5677	35.8415	29.7278	28.0214	39.0842	35.1349	29.4959	23.2566	34.8083	40.5162	29.2387	47.126	27.5267	29.231	42.8134	45.4833	37.5622
9405	TAG56:1-FA18:1	Triacylglycerol	TAG Ester	54080	DMS-MS	100010228		22.947	41.7033	41.2152	33.6304	49.368	47.815	42.1673	27.1934	35.3021	20.4964	22.95	40.9748	12.1108	29.6279	29.4372	47.67	43.9846	43.7477	52.7316	59.3092	53.4717	32.7062	39.272	40.1486	31.884	38.4069	42.9877	34.559	60.2116	43.1338	45.7607	51.7308	66.0692	53.4465
9440	TAG56:2-FA16:0	Triacylglycerol	TAG Ester	53402	DMS-MS	100009550		15.897	26.9845	19.2526	14.4049	24.0834	21.3043	24.1877	20.55	24.3928	18.3915	18.0146	36.4941	8.9983	21.5735	23.7816	19.4488	28.9841	36.8491	35.5626	24.8267	26.6626	30.7209	33.0714	22.0044	19.3466	35.8801	38.2559	24.4025	34.3252	24.7582	24.3389	29.124	38.8652	30.776
9442	TAG56:2-FA18:0	Triacylglycerol	TAG Ester	54272	DMS-MS	100010420		14.8519	23.1133	23.5195	18.9806	28.5899	29.9922	26.9579	14.7801	22.5786	13.2421	13.714	24.7801	7.769	16.6405	17.1948	30.7524	23.802	26.3247	27.0266	37.3725	37.1265	19.6736	19.2629	24.318	17.9253	19.8421	30.4118	18.5826	30.9806	23.7377	23.0289	27.0288	35.7471	28.3416
9443	TAG56:2-FA18:1	Triacylglycerol	TAG Ester	53577	DMS-MS	100009725		116.686	177.417	187.29	146.413	229.004	226.558	189.773	150.747	202.27	116.328	129.654	222.325	79.1312	134.394	164.586	211.383	277.978	246.958	379.64	272.908	276.144	193.526	201.118	218.702	163.259	186.853	244.118	200.643	254.396	204.646	200.476	246.179	330.975	259.066
9445	TAG56:2-FA20:0	Triacylglycerol	TAG Ester	54273	DMS-MS	100010421		27.0609	40.0833	41.8688	36.456	53.6757	53.0936	47.8399	31.0898	46.5975	26.9862	28.0398	48.7441	14.533	34.3788	37.4645	51.1887	51.7811	60.6072	55.0536	58.4923	78.1628	43.0549	46.0736	53.8263	38.4619	45.5929	55.3101	43.4434	65.9406	40.9968	46.8556	54.6054	73.1009	56.962
9446	TAG56:2-FA20:1	Triacylglycerol	TAG Ester	53403	DMS-MS	100009551		23.4876	38.9598	30.7021	24.654	44.8313	39.9444	39.5327	26.501	32.6912	20.8419	22.91	44.0393	13.1743	26.5607	26.5372	42.7277	39.0813	51.1963	51.8344	47.4451	56.8154	41.6161	38.5858	37.1297	27.516	41.4334	58.3238	33.3951	40.3635	30.7857	36.9073	37.6517	48.4025	43.7704
9452	TAG56:3-FA16:0	Triacylglycerol	TAG Ester	54612	DMS-MS	100010760		2.7457	3.7197	2.8752	1.8042	3.4911	3.486	3.5503	2.9144	3.5363	2.5839	2.6765	5.2329	1.4099	2.7816	3.702	3.372	3.6484	6.3418	4.1649	4.4504	5.6949	4.6002	3.7063	2.9879	2.4508	4.4649	6.4077	3.7031	4.6942	3.8341	3.496	4.3824	5.2817	4.8959
9454	TAG56:3-FA18:0	Triacylglycerol	TAG Ester	54613	DMS-MS	100010761		3.9448	5.2008	5.6256	4.4166	8.5938	7.7667	6.8626	4.4892	5.5282	3.3485	3.4028	5.3769	1.805	4.5343	5.1957	5.872	4.5896	6.206	4.1771	9.0192	18.0637	4.2751	4.3925	5.2459	4.0233	5.931	13.9349	4.177	7.796	7.2002	6.4992	7.1892	8.0658	8.3774
9455	TAG56:3-FA18:1	Triacylglycerol	TAG Ester	54446	DMS-MS	100010594		83.6626	129.465	113.173	77.3701	150.731	135.439	110.711	110.48	129.214	85.3711	87.5966	140.383	51.4727	87.323	90.0524	137.476	151.474	144.938	192.084	179.336	233.123	115.088	136.478	120.644	89.395	137.623	212.481	135.203	160.25	128.578	138.576	149.387	206.814	165.439
9456	TAG56:3-FA18:2	Triacylglycerol	TAG Ester	53404	DMS-MS	100009552		17.2472	27.1696	27.8416	21.173	33.9648	30.674	25.662	26.0982	38.2072	20.6024	28.1828	41.6549	13.9475	23.7791	34.3478	31.0371	44.0427	40.1762	56.454	42.8876	58.6604	32.0283	34.0481	27.2565	20.9191	33.9253	44.7621	31.8757	44.2452	34.6875	34.1347	39.8316	55.2274	44.8584
9458	TAG56:3-FA20:0	Triacylglycerol	TAG Ester	53405	DMS-MS	100009553		7.0862	11.3231	11.1778	9.1387	13.9471	14.3323	11.1402	8.9378	12.6989	7.0978	7.7434	12.6661	3.6589	9.2704	11.6913	11.5794	10.3004	12.6769	12.9859	15.447	27.2221	10.7084	11.5146	10.4114	8.7785	12.7727	19.5892	10.7746	15.0956	12.7597	12.2086	15.3046	18.4303	15.5036
9459	TAG56:3-FA20:1	Triacylglycerol	TAG Ester	53578	DMS-MS	100009726		28.4745	45.4945	34.3705	29.287	52.4098	52.7956	39.4302	29.162	44.8263	22.956	25.5178	42.079	14.7013	31.3707	26.7576	45.895	49.7012	53.2536	53.1378	51.1745	103.966	44.639	43.6094	38.5402	32.6159	50.0744	90.0171	45.6323	49.2581	37.4728	40.9898	49.1047	62.8875	48.6799
9460	TAG56:3-FA20:2	Triacylglycerol	TAG Ester	53579	DMS-MS	100009727		2.794	3.9806	2.1775	1.8551	4.2645	4.6013	3.4941	3.0999	4.3392	1.847	2.2304	4.2647	1.2855	2.3139	2.7252	3.0606	3.602	5.3844	4.2922	4.7941	6.634	3.1821	3.8015	2.3508	2.1769	4.0928	5.7599	3.0387	4.313	3.7044	3.3122	3.5692	4.9158	4.8143
9466	TAG56:4-FA16:0	Triacylglycerol	TAG Ester	54614	DMS-MS	100010762		0.5256	0.6143	0.3067	0.2466	0.6654	0.5644	0.5454	0.4299	0.5244	0.4145	0.4575	0.6401	0.1695	0.4344	0.5321	0.3559	0.4473	0.6647	0.5105	0.51	0.9924	0.4842	0.4301	0.3093	0.4076	0.5331	1.0069	0.3863	0.7196	0.552	0.5845	0.5053	0.6523	0.7015
9469	TAG56:4-FA18:0	Triacylglycerol	TAG Ester	53406	DMS-MS	100009554		1.4559	1.7504	1.6488	1.2951	3.0029	2.7409	1.9999	1.4753	1.857	0.7709	1.2238	1.3442	0.6732	1.3834	1.6115	1.2367	0.9934	1.3308	1.1458	2.09	4.2961	0.9062	1.3473	1.1816	1.1383	1.6827	3.394	1.2036	2.1077	2.3287	2.0295	2.3098	2.5772	2.2847
9470	TAG56:4-FA18:1	Triacylglycerol	TAG Ester	53744	DMS-MS	100009892		15.4047	21.081	14.1558	10.8506	25.2068	24.5509	17.6557	14.848	19.1404	8.9862	10.4542	17.5629	6.3688	11.6779	13.527	16.495	19.2705	23.8463	22.5101	27.1759	86.715	13.0534	16.7335	17.9524	14.8464	23.2074	63.3232	17.1559	21.7523	19.7682	19.5017	22.7423	28.7313	26.9205
9471	TAG56:4-FA18:2	Triacylglycerol	TAG Ester	53745	DMS-MS	100009893		17.2261	23.4878	18.7826	13.9371	28.9356	28.4749	19.6854	24.2564	30.2948	17.6592	21.4345	30.3251	10.8985	17.8713	26.3395	21.6374	32.1678	32.972	38.4969	34.6628	76.744	21.5136	25.1479	21.1693	16.4425	29.4938	55.4087	24.8609	29.6216	26.275	26.5327	31.4394	39.8993	41.3701
9474	TAG56:4-FA20:1	Triacylglycerol	TAG Ester	54274	DMS-MS	100010422		8.1585	13.2166	10.1716	6.6726	16.5439	14.7206	11.3021	8.7205	11.038	6.1996	7.5261	10.7938	3.5418	7.4784	10.57	11.2814	11.2881	14.9379	11.0822	17.4919	70.3032	11.4001	10.9938	11.1723	8.4007	15.8603	52.402	9.7136	13.8017	12.5511	12.3963	12.5091	15.694	14.776
9475	TAG56:4-FA20:2	Triacylglycerol	TAG Ester	53580	DMS-MS	100009728		3.8119	5.0704	2.743	2.1447	5.6817	5.4457	4.3304	3.8059	4.756	2.0128	2.4019	4.8488	1.4001	2.8899	2.9228	3.1762	4.3514	5.6492	4.5529	5.656	15.2662	3.4865	3.8966	3.056	2.9372	4.0595	11.8366	3.4714	4.6304	3.9864	4.5675	4.5123	5.3056	5.9838
9476	TAG56:4-FA20:3	Triacylglycerol	TAG Ester	53746	DMS-MS	100009894		1.0904	1.641	1.2669	1.0119	1.8233	1.8559	1.6066	1.0409	1.3483	0.7185	0.8368	1.4882	0.4464	1.024	0.8704	1.0632	1.2897	1.6432	1.4792	1.6168	3.1571	1.4734	1.4224	1.0145	0.8925	1.5494	2.4222	1.0507	1.538	1.6521	1.5134	1.57	2.2431	1.7884
9477	TAG56:4-FA20:4	Triacylglycerol	TAG Ester	54615	DMS-MS	100010763		0.6706	0.7574	0.6426	0.5378	1.145	1.025	1.0281	0.3144	0.4426	0.3902	0.3431	0.4989	0.2171	0.6374	0.6043	0.4214		0.3697	0.4707	0.7412	0.8974	0.852	0.6485	0.6124	0.5147	0.6313	0.7675	0.412	0.7324	1.0327	0.8329	0.9092	1.1052	0.8296
9479	TAG56:4-FA22:4	Triacylglycerol	TAG Ester	53918	DMS-MS	100010066			0.2569					0.1942																									0.3318
9483	TAG56:5-FA16:0	Triacylglycerol	TAG Ester	54616	DMS-MS	100010764		0.4501	0.7111	0.2448	0.2298	0.6179	0.6227	0.5653			0.2493						0.2564				0.3854	1.3721	0.4064	0.3951	0.3052	0.3778	0.3764	0.9339		0.5244	0.4444	0.3637	0.5083	0.548	0.5583
9486	TAG56:5-FA18:0	Triacylglycerol	TAG Ester	53919	DMS-MS	100010067		0.876	1.0898	0.9217	0.8591	1.3437	1.3863	1.4082	0.6574	0.6803	0.4606	0.8324	0.7646	0.2464	0.704	0.7412	0.4542	0.622	0.7401	0.7154	1.0197	2.3112	0.75	0.6261	0.5444	0.6894	0.9829	1.8026	0.7571	1.302	1.2743	0.9307	1.2933	1.5511	1.5436
9487	TAG56:5-FA18:1	Triacylglycerol	TAG Ester	53920	DMS-MS	100010068		3.0447	4.3298	1.9792	1.6642	5.1632	4.6691	3.4941	1.869	2.5557	1.2666	1.4926	1.8723	1.0269	1.5508	1.8206	1.9796	2.074	3.361	2.4129	4.5349	17.2711	2.0338	2.6495	3.3034	2.8002	3.8374	13.4279	2.2971	3.6132	3.4676	3.5155	3.3998	4.1999	4.2635
9488	TAG56:5-FA18:2	Triacylglycerol	TAG Ester	54275	DMS-MS	100010423		3.8995	5.5416	3.9034	2.7365	7.2112	6.683	4.9354	4.3037	5.2831	3.4084	4.2034	4.6088	1.6953	3.3724	5.0437	3.3986	3.631	5.0178	4.85	7.4024	28.7274	3.521	4.9484	4.9057	3.7352	6.3808	24.1308	3.5795	5.7778	5.9711	5.3496	5.3594	7.5885	7.4458
9491	TAG56:5-FA20:1	Triacylglycerol	TAG Ester	54447	DMS-MS	100010595		1.6522	2.3606	1.6414	1.1105	2.8041	2.7635	1.9437	1.8645	2.0593	1.6674	1.1552	1.8403	0.6025	1.2505	2.1779	1.9262	1.3769	2.3765	1.8915	3.504	16.9114	2.1306	2.3991	1.961	1.7236	3.0099	15.1038	1.9468	2.5553	2.4809	1.9983	2.6035	2.9193	3.2231
9492	TAG56:5-FA20:2	Triacylglycerol	TAG Ester	53407	DMS-MS	100009555		1.3018	2.066	0.9988	0.6555	2.1042	1.7836	1.3785	1.068	1.5751	0.8776	0.8909	1.1202	0.3854	0.9108	1.2087	1.1299	1.0632	1.7043	1.4065	2.2816	10.757	1.0995	1.1069	1.6888	1.3505	1.977	7.8793	1.0507	1.5055	1.6802	1.572	1.7507	2.3147	2.1827
9493	TAG56:5-FA20:3	Triacylglycerol	TAG Ester	54448	DMS-MS	100010596		1.622	2.0197	1.2448	0.8305	2.0739	1.5804	1.7553	0.8508	1.1032	0.6494	0.897	0.8961	0.4269	0.8222	1.0718	0.992	1.1213	1.7586	1.3883	2.0111	7.1535	1.4043	1.2021	1.2558	0.9775	1.716	4.2108	1.1949	1.5706	1.4716	1.4625	1.7733	2.0125	1.9311
9494	TAG56:5-FA20:4	Triacylglycerol	TAG Ester	54449	DMS-MS	100010597		1.7217	2.7014	1.6524	1.4033	3.288	3.5176	2.4495	0.9458	1.14	0.9672	0.8006	1.2802	0.5635	0.9945	1.4025	1.1477	1.2955	1.3919	1.5096	2.383	3.7366	1.8055	1.8832	1.4847	1.2278	1.8159	3.1545	1.3133	2.0589	2.1933	2.1351	2.3437	3.3011	2.8831
9497	TAG56:5-FA22:4	Triacylglycerol	TAG Ester	54276	DMS-MS	100010424		0.731	1.2665	0.4136	0.3536	0.7777	0.8986	0.7834	0.4676	0.6674	0.4145	0.4361	0.8284	0.1874	0.4353	0.4523	0.4636	0.6197	0.6715	0.6828	0.6197	1.4054	0.8647	0.7613	0.4754	0.4722	0.6722	1.1548	0.6695	0.8329	0.6173	0.567	0.7285	0.9863	1.1356
9498	TAG56:5-FA22:5	Triacylglycerol	TAG Ester	53581	DMS-MS	100009729		0.3211	0.4797	0.2856	0.1485	0.5425	0.3512	0.3107			0.2334										0.3662	1.139	0.4069	0.4675	0.4233	0.3056	0.506	0.6619			0.4245	0.3373	0.3953		0.416
9502	TAG56:6-FA16:0	Triacylglycerol	TAG Ester	54617	DMS-MS	100010765		1.1599	2.2259	1.1905	0.6937	1.577	1.5082	2.033	0.5385	0.8948	0.7185	0.7103	1.3922	0.3	1.0486	0.9388	0.7207	0.9121	1.1166	1.0402	1.476	4.1229	1.5149	1.0368	1.4131	1.1947	1.355	2.9292	0.9271	1.4078	1.1446	1.1262	1.3554	1.8375	1.3124
9505	TAG56:6-FA18:0	Triacylglycerol	TAG Ester	53921	DMS-MS	100010069		0.74	1.2581	0.874	0.7382	1.3092	1.3411	1.1074	0.5716	0.7171	0.6679	0.5298	0.9096	0.3081	0.8665	0.8134	0.605	0.7727	0.8791	0.8669	0.9633	2.3112	0.8716	0.775	0.9094	0.9129	0.8663	2.035	0.9786	1.1474	1.2292	1.091	1.4796	1.6784	1.3124
9506	TAG56:6-FA18:1	Triacylglycerol	TAG Ester	54277	DMS-MS	100010425		1.8455	3.0548	1.0318	0.7796	2.6226	1.9733	2.0594	0.6002	0.8213	0.6172	0.549	0.7917	0.3225	0.6892	0.6879	0.4404	0.6623	0.8148	0.6669	1.8083	9.4515	1.2521	1.2922	1.2496	1.3364	1.6327	6.7316	0.8962	1.7171	1.528	1.4078	1.6604	1.5829	2.0943
9507	TAG56:6-FA18:2	Triacylglycerol	TAG Ester	54081	DMS-MS	100010229		1.4045	1.6705	0.9511	0.8082	1.832	1.6572	1.3785	1.0137	0.8642	0.6817	0.7949	0.8721	0.4439	0.7286	1.03	0.6322	0.7843	0.7219	0.6184	2.1858	8.3924	1.0722	1.0861	1.3548	1.3819	1.7604	6.6259	0.9786	1.1222	1.4603	1.3726	1.2424	1.7738	1.9039
9508	TAG56:6-FA18:3	Triacylglycerol	TAG Ester	53747	DMS-MS	100009895		0.1359	0.2037	0.2154								0.244								0.291	0.3248	2.0049				0.2611	0.354	1.1618						0.3679
9511	TAG56:6-FA20:2	Triacylglycerol	TAG Ester	54082	DMS-MS	100010230		0.2786	0.629	0.2635	0.14	0.3845	0.4214	0.261	0.4043	0.4443	0.2073	0.2691				0.321			0.4255		0.6309	3.2571	0.5209	0.2887	0.2722	0.4533	0.5165	2.3166	0.3999		0.362	0.247	0.4447	0.517	0.4835
9512	TAG56:6-FA20:3	Triacylglycerol	TAG Ester	53408	DMS-MS	100009556		0.6736	0.993	0.4948	0.2814	0.916	0.6084	0.5983	0.2414	0.4326	0.2601	0.3114		0.1738	0.32	0.212	0.2391		0.4798		0.6309	5.3818	0.6022	0.4842	0.5386	0.7744	0.8947	3.1545	0.4464	0.59	0.53	0.4693	0.6113	0.654	0.6195
9513	TAG56:6-FA20:4	Triacylglycerol	TAG Ester	54618	DMS-MS	100010766		2.3923	3.2147	2.1445	1.7405	3.8972	3.4454	3.342	1.4074	1.6645	1.1377	0.9511	1.2642	0.5074	1.3194	1.6876	1.25	1.22	1.358	1.1519	2.6421	7.7663	1.9023	1.8682	1.7631	1.6858	2.0992	5.4007	1.5709	2.1647	2.9489	2.186	2.3719	2.9272	3.2367
9514	TAG56:6-FA20:5	Triacylglycerol	TAG Ester	54278	DMS-MS	100010426		0.4501	0.7264	0.5949	0.3977	0.7734	0.5328	0.6843	0.9187	0.498	0.4769	0.4257	0.5554	0.226	0.5701	0.4333	0.4027	0.9295	0.8623	0.8427	0.7011	1.7784	0.7917	0.7212	0.7561	0.7307	0.8274	1.5702	0.6994	1.0879	0.7274	0.6922	1.1351	0.9713	1.0336
9516	TAG56:6-FA22:4	Triacylglycerol	TAG Ester	53922	DMS-MS	100010070		0.5407	1.0309	0.3305	0.277	0.8545	0.9212	0.7041	0.4046	0.429	0.3327	0.3241	0.6601	0.1492	0.399	0.3561	0.3392	0.5504	0.7876	0.6701	0.7294	1.6119	0.8024	0.5109	0.5444	0.5478	0.5553	1.2322	0.5215	1.0194	0.6113	0.8173	0.7371	0.8352	0.8636
9517	TAG56:6-FA22:5	Triacylglycerol	TAG Ester	54083	DMS-MS	100010231		2.0781	3.9806	0.8593	0.5791	2.5708	2.1539	2.4264	0.9096	1.0725	0.8776	0.8121	1.6403	0.3756	1.0388	0.6347	0.7963	1.8358	1.616	1.9946	2.0957	6.9337	1.8193	1.8331	1.6208	1.2325	2.1547	4.8445	1.4936	2.1565	1.5167	1.5407	1.6491	1.8295	2.1555
9518	TAG56:6-FA22:6	Triacylglycerol	TAG Ester	53582	DMS-MS	100009730		1.6099	2.6509	0.65	0.525	1.9659	1.7701	2.0859	0.8055	1.1522	0.6863	0.7043	1.2722	0.3147	0.8369	0.6119	0.6361	1.069	1.1339	1.5035	1.2056	3.8632	1.2382	1.4575	0.9403	1.0058	1.7326	3.239	0.9734	1.4567	1.2799	1.3491	1.3102	1.75	1.6728
9522	TAG56:7-FA16:0	Triacylglycerol	TAG Ester	53748	DMS-MS	100009896		4.7875	9.1183	10.1826	7.379	8.9395	9.0807	9.2989	6.3356	8.7765	7.3557	7.2802	16.6748	2.8076	9.812	10.2812	7.8516	12.8741	10.6534	13.8467	10.2867	14.9199	13.7936	11.6849	10.3062	10.2376	13.2392	15.0404	10.3214	15.3316	9.1624	9.0489	11.9274	17.0781	13.9804
9523	TAG56:7-FA16:1	Triacylglycerol	TAG Ester	53583	DMS-MS	100009731		0.5014	0.9299	0.7675	0.4455	0.9765	0.8175	0.7273	0.4254	0.4451	0.4218	0.4956	0.9602	0.1977	0.6203	0.726	0.734	0.3212	0.6218	0.4244	0.5859	1.3121	0.5941	0.6862	0.4731	0.686	0.58	0.6689	0.3253	0.7367	0.53	0.5748	0.6539	0.7117	0.6951
9524	TAG56:7-FA18:0	Triacylglycerol	TAG Ester	53749	DMS-MS	100009897		2.5675	3.6692	5.0931	3.9998	5.1891	4.1543	3.8478	3.5253	4.4557	2.8373	3.3398	6.6571	1.4806	3.7958	3.4359	5.4183	4.851	5.0381	5.2865	6.0109	5.7548	3.9499	4.1922	5.3944	3.7966	4.0206	4.8234	3.8782	6.144	4.0597	4.4932	4.8681	7.6203	6.0518
9525	TAG56:7-FA18:1	Triacylglycerol	TAG Ester	53584	DMS-MS	100009732		2.6973	4.8979	3.0221	1.941	3.7849	3.7569	3.709	1.5703	2.4515	1.8193	1.5727	2.6964	0.7391	1.9496	1.9764	2.9938	3.0907	2.5327	3.0434	4.5518	11.1966	2.6563	2.8649	2.8518	2.9277	2.7933	6.7597	2.3486	3.7434	3.1688	2.9485	3.2304	4.3511	2.9987
9526	TAG56:7-FA18:2	Triacylglycerol	TAG Ester	53409	DMS-MS	100009557		0.8699	1.1445	0.3966	0.2471	1.0456	0.8625	0.8165	0.3268	0.3405	0.2712			0.1193	0.3417	0.3264	0.3203			0.4016	0.8676	4.8223	0.754	0.6327	0.8205	0.8736	0.933	3.2742	0.5272	0.5188	0.5698	0.5436	0.4917	0.8235	0.6324
9527	TAG56:7-FA18:3	Triacylglycerol	TAG Ester	53585	DMS-MS	100009733																						0.4796						0.3834
9531	TAG56:7-FA20:3	Triacylglycerol	TAG Ester	53410	DMS-MS	100009558		0.1699	0.2988	0.1728		0.3507		0.2603														1.3388		0.2943		0.2982	0.2707	0.8027
9532	TAG56:7-FA20:4	Triacylglycerol	TAG Ester	53750	DMS-MS	100009898		1.1236	1.5653	0.5985	0.5218	1.7283	1.1063	1.1967	0.343	0.6129	0.7011	0.3566	0.5401	0.1823	0.4486	0.6651	0.3781	0.2255	0.4074	0.4203	1.3182	5.4084	1.1068	0.8515	0.8856	1.0389	1.2439	4.4431	0.6723	0.7281	0.9496	0.7938	0.8754	0.8988	0.9448
9533	TAG56:7-FA20:5	Triacylglycerol	TAG Ester	54279	DMS-MS	100010427		0.6977	0.9047	0.7014	0.385	1.253	0.8625	0.7206	1.1992	0.6926	0.6218	0.4997	0.6401	0.2277	0.4874	0.4814	0.5427	0.9876	0.9642	1.1276	1.3126	6.654	0.9531	0.9666	1.0826	0.9539	1.1218	3.8094	0.7932	0.8319	0.7217	0.6374	0.9809	0.9378	0.9588
9535	TAG56:7-FA22:4	Triacylglycerol	TAG Ester	54084	DMS-MS	100010232		0.2296	0.2861				0.2596	0.1859												0.4527		0.3926			0.3299	0.2015							0.3163
9536	TAG56:7-FA22:5	Triacylglycerol	TAG Ester	54450	DMS-MS	100010598		2.2775	3.6145	1.2081	0.8432	2.6831	2.47	2.509	1.0816	1.8693	1.0824	1.1038	1.4162	0.5366	1.477	1.1478	1.6726	2.5039	2.3697	2.6251	2.2027	6.9337	2.4073	2.2038	2.1776	2.1297	2.7767	4.9571	1.9932	2.4088	1.5111	1.9592	2.3098	2.5454	2.3935
9537	TAG56:7-FA22:6	Triacylglycerol	TAG Ester	54619	DMS-MS	100010767		11.6683	17.3823	4.2045	2.7715	14.0076	11.3385	12.0096	4.7246	7.9062	4.6198	5.6389	9.6816	2.1295	5.5731	3.9072	3.9858	10.1552	10.6059	10.3305	9.5037	25.5503	9.5324	9.6565	7.7699	5.4446	10.7068	17.4979	7.5041	11.0023	8.2152	7.5277	9.1037	12.9418	12.1241
9541	TAG56:8-FA16:0	Triacylglycerol	TAG Ester	53923	DMS-MS	100010071		32.7335	55.7446	74.7228	58.0808	54.7257	49.8786	59.4197	47.7978	77.1375	53.171	53.9065	137.791	23.7728	75.4137	90.8239	59.9166	110.725	87.3256	122.547	89.4314	71.0359	113.448	93.2992	90.1704	68.6223	101.731	100.502	74.6702	111.642	67.5819	64.6249	80.8322	130.285	102.086
9542	TAG56:8-FA16:1	Triacylglycerol	TAG Ester	54085	DMS-MS	100010233		5.3765	9.5853	15.2758	11.8465	10.0499	7.8254	10.1187	7.3855	9.3097	7.3695	7.7491	17.3709	3.2295	9.7578	15.9482	14.8668	5.8677	14.5373	6.2019	11.4867	11.0234	10.9021	11.6198	8.9267	8.2307	9.1852	12.076	8.0449	11.3604	9.7262	9.698	11.2272	15.3599	12.77
9544	TAG56:8-FA18:1	Triacylglycerol	TAG Ester	54280	DMS-MS	100010428		28.8008	49.2647	59.5425	53.0597	56.9811	50.7275	51.0795	43.037	51.0716	35.7283	44.516	85.6543	18.8919	44.5157	51.7859	82.8619	95.7772	68.9928	98.1761	79.0658	81.0202	60.0375	56.0606	70.2198	56.85	52.0681	49.156	56.2576	79.6609	54.2189	59.8541	75.3316	99.4061	87.5748
9545	TAG56:8-FA18:2	Triacylglycerol	TAG Ester	53411	DMS-MS	100009559		0.9575	1.6368	0.8446	0.5282	1.266	1.1153	1.2099	0.6717	0.8397	0.4744	0.699	1.1202	0.2157	0.5662	0.8552	0.5931	0.8947	0.8759	0.9509	1.2168	4.7557	0.9823	1.2021	0.9247	0.9245	1.1218	3.225	0.8566	1.2678	0.9303	0.872	0.881	1.0977	0.9928
9546	TAG56:8-FA18:3	Triacylglycerol	TAG Ester	53924	DMS-MS	100010072																						0.4736
9550	TAG56:8-FA20:4	Triacylglycerol	TAG Ester	54451	DMS-MS	100010599		0.3656	0.5448	0.3629	0.2246	0.4105	0.4516	0.4661		0.3922	0.2818			0.1779	0.1738	0.3699		0.3098			0.3943	1.9716	0.6053	0.4958	0.3918	0.6263	0.4504	1.4602	0.3798	0.4117	0.4172	0.4049	0.4459	0.5024	0.4653
9551	TAG56:8-FA20:5	Triacylglycerol	TAG Ester	53751	DMS-MS	100009899		0.3625	0.7869	0.3635	0.1943	0.6999	0.5238	0.4529	0.5702	0.5119	0.4557	0.3074	0.4801	0.1328	0.4529	0.2745	0.2867	0.5693	0.6111	0.8306	0.9429	7.1669	0.784	0.5159	0.7362	0.8122	0.7497	3.056	0.6129	0.8463	0.4761	0.391	0.5836	0.5241	0.6256
9553	TAG56:8-FA22:5	Triacylglycerol	TAG Ester	54620	DMS-MS	100010768		0.8941	1.6705	0.9878	0.7096	1.7239	1.4675	1.4909	0.9232	1.238	1.2068	0.8464	1.0865	0.4439	1.349	1.1364	1.4324	2.533	2.1864	3.0373	1.6619	2.7309	1.5565	1.6929	1.5466	2.0966	1.6716	1.8519	1.8181	1.4729	0.9078	1.1223	1.2368	1.3443	1.5246
9554	TAG56:8-FA22:6	Triacylglycerol	TAG Ester	53412	DMS-MS	100009560		8.7928	15.7581	3.7932	2.552	11.9078	9.7671	9.1601	3.8693	5.9511	3.7124	3.9461	6.9372	1.7489	4.042	3.4245	4.2972	8.0405	9.2004	10.0092	7.532	24.2514	6.6755	7.4327	6.9162	6.4552	8.4355	14.2236	6.2835	8.5772	6.2868	6.5384	7.9065	9.3544	9.7441
9562	TAG56:9-FA18:3	Triacylglycerol	TAG Ester	54621	DMS-MS	100010769																						0.4153
9566	TAG56:9-FA20:5	Triacylglycerol	TAG Ester	53925	DMS-MS	100010073		0.2701	0.2571	0.2105		0.2389		0.1914			0.2188									0.3314	0.3305	2.0848		0.3061	0.3093	0.3673		1.2393					0.2711
9569	TAG56:9-FA22:6	Triacylglycerol	TAG Ester	54452	DMS-MS	100010600		2.1174	3.3326	0.8886	0.6046	2.2251	2.0907	1.6793	1.1359	1.5935	0.9626	1.0809	1.0322	0.4683	1.0437	0.9616	1.032	1.8475	1.8265	2.4432	1.7069	5.6482	1.5565	1.6879	1.5837	1.3789	1.6438	3.1616	1.4833	1.6764	1.1051	1.0715	1.6152	1.8056	1.5912
9597	TAG57:2-FA18:1	Triacylglycerol	TAG Ester	54086	DMS-MS	100010234		137.241	217.424	317.134	197.36	258.584	232.022	209.151	175.026	204.158	151.406	148.68	347.138	85.3317	178.235	243.274	341.866	355.635	284.859	498.55	369.246	376.06	228.632	227.984	295.658	258.07	234.234	278.6	258.554	385.634	257.275	261.327	339.52	474.965	343.268
9607	TAG57:3-FA18:2	Triacylglycerol	TAG Ester	53586	DMS-MS	100009734		19.7663	26.5174	46.5654	31.839	37.8016	33.2885	30.4718	35.6107	45.6292	31.196	34.0447	70.3797	17.5088	33.6058	55.3777	51.2199	60.4025	51.7938	108.604	68.1819	60.592	37.7076	45.5527	44.0707	39.1325	44.7043	46.1986	43.4228	71.751	41.8257	46.0774	56.7344	83.0201	53.5213
9676	TAG57:8-FA22:6	Triacylglycerol	TAG Ester	54454	DMS-MS	100010602		19.3405	30.6495	10.4103	8.0536	26.2913	26.4565	22.6506	17.3868	22.6338	12.2748	13.5653	29.5569	6.3737	16.0546	12.0067	20.2184	30.9943	35.1991	38.4362	24.1169	22.2266	25.9616	26.991	19.301	17.2783	27.1058	29.2922	22.7904	42.4712	27.1884	27.9522	33.0264	44.5287	34.7674
9685	TAG57:9-FA22:6	Triacylglycerol	TAG Ester	53413	DMS-MS	100009561		15.9122	17.9714	18.4484	15.3563	16.9025	16.9378	17.2226	16.4681	17.792	16.6367	17.0881	16.5868	16.2965	15.9069	16.1876	18.3945	16.935	21.7618	19.8062	20.3819	18.4633	18.3246	19.8038	19.0226	17.7789	18.8591	18.5048	17.5319	19.3029	17.8907	18.4615	17.733	17.8179	18.7539
9703	TAG58:10-FA18:2	Triacylglycerol	TAG Ester	54281	DMS-MS	100010429		14.6043	21.1988	33.0412	25.5705	28.0455	25.2238	20.9283	28.0216	39.8803	23.4719	25.9353	57.0975	12.9548	24.6653	42.9871	37.5586	54.9183	44.5693	64.602	49.0675	45.9918	32.983	31.4286	36.3379	29.0932	31.3264	34.2986	31.0259	53.1398	30.5714	33.7437	40.0575	61.575	46.0007
9707	TAG58:10-FA20:4	Triacylglycerol	TAG Ester	53414	DMS-MS	100009562						0.2016		0.1653								0.1875						0.3683
9711	TAG58:10-FA22:6	Triacylglycerol	TAG Ester	53587	DMS-MS	100009735		0.6041	1.275	0.3635	0.1188	0.6231	0.7586	0.5917		0.4971	0.3143	0.3203		0.1561		0.2728	0.2613	0.457	0.5112	0.4581	0.507	3.377	0.5097	0.5788	0.6577	0.6412	0.6606	2.1547	0.4241		0.4378	0.3346	0.3986	0.5303	0.472
9742	TAG58:2-FA18:1	Triacylglycerol	TAG Ester	53753	DMS-MS	100009901		43.1483	78.2226	69.0788	56.3912	85.4759	79.7624	66.6393	43.8787	57.3536	38.7774	43.9499	70.0597	23.2117	44.8849	63.5304	81.3895	91.3038	88.3509	116.279	102.788	108.309	63.1505	70.1948	79.9075	62.611	64.3021	83.6165	68.3404	94.3659	70.7902	71.2024	80.5159	112.499	86.2964
9753	TAG58:3-FA18:1	Triacylglycerol	TAG Ester	54282	DMS-MS	100010430		37.3428	60.7224	40.1834	30.8812	64.2268	55.3559	45.949	38.0997	45.2921	27.9488	29.4009	51.2325	19.5675	30.6421	38.4185	56.6737	56.3416	61.3201	80.9647	67.658	74.1397	48.5198	54.7785	49.4403	40.1713	48.4362	70.5336	53.2652	71.1244	48.6651	50.5197	56.8079	73.8407	61.7151
9778	TAG58:5-FA18:1	Triacylglycerol	TAG Ester	53588	DMS-MS	100009736		0.8639	1.1024	0.7711	0.6046	1.5986	1.0566	1.1239	0.8327	1.1032	0.5711	0.8235	1.0612	0.3025	0.767	0.8248	0.8497	1.0457	1.2293	1.3519	1.0929	2.0648	0.5765	0.7663	0.6681	0.6401	0.7164	1.7744	0.8704	1.2451	1.1164	1.2162	1.3328	1.3602	1.6388
9792	TAG58:6-FA16:0	Triacylglycerol	TAG Ester	53589	DMS-MS	100009737		0.2077	0.3282	0.4136	0.3182	0.3313	0.3772	0.4661	0.3407	0.5264	0.401	0.3191	0.6846	0.1722	0.4332	0.4409	0.4448	0.6015	0.5751	0.6382	0.4444	0.4588	0.6918	0.6177	0.3849	0.446	0.5985	0.756	0.4554	0.7085	0.4273	0.2737	0.5588	0.7767	0.592
9794	TAG58:6-FA18:0	Triacylglycerol	TAG Ester	54455	DMS-MS	100010603		0.3784	0.6031	0.4059	0.3359	0.6822	0.5133	0.4959	0.4312	0.3461	0.3275		0.4601	0.1738	0.3676	0.398	0.4093		0.4234		0.5103	1.0524	0.6226	0.3562	0.4876	0.3636		0.8731	0.309	0.5064	0.4926	0.365	0.4581	0.6523	0.5225
9795	TAG58:6-FA18:1	Triacylglycerol	TAG Ester	53754	DMS-MS	100009902		0.5497	0.8416	0.3092	0.2847	0.674	0.7812	0.7967	0.2987			0.3431		0.1669		0.3041	0.4508	0.4238	0.4244	0.5532	0.5008	1.6585	0.5102	0.4508	0.3093	0.4932	0.5488	1.3144	0.3777	0.6409	0.5638	0.5318	0.6495	0.8273	0.7229
9802	TAG58:6-FA20:4	Triacylglycerol	TAG Ester	54283	DMS-MS	100010431		0.7279	0.8331	0.4223	0.3596	1.0326	0.9076	0.7636	0.4209	0.4193	0.3297	0.3217	0.6025	0.2238	0.4518	0.5473	0.4972	0.5616	0.5771	0.6276	0.6366	1.2722	0.6918	0.7645	0.549	0.5278	0.7775	1.26	0.5665	0.708	0.8191	0.6922	0.7398	1.1136	1.1166
9805	TAG58:6-FA22:4	Triacylglycerol	TAG Ester	53415	DMS-MS	100009563		0.6101	0.9467	0.3672	0.2404	0.7475	0.7135	0.5884	0.5023	0.4535	0.3531	0.4118	0.5501	0.2412	0.3213	0.4789	0.4004	0.5745	0.5281	1.2125	0.6309	1.2522	0.9102	0.8277	0.4794	0.4623	0.6275	1.3308	0.6452	0.6939	0.5582	0.5269	0.7966	0.8909	0.6664
9806	TAG58:6-FA22:5	Triacylglycerol	TAG Ester	53590	DMS-MS	100009738		1.2837	1.8093	0.8923	0.4518	1.482	1.3727	1.4181	0.973	1.5935	1.0271	0.9951	1.8323	0.4781	1.28	0.8482	1.0543	1.7603	2.1932	2.2492	1.2337	2.2979	1.5357	1.9083	1.1135	0.9792	2.1214	2.9996	1.5245	2.2379	1.5111	1.7245	1.9371	3.2295	2.2099
9810	TAG58:7-FA16:0	Triacylglycerol	TAG Ester	53591	DMS-MS	100009739		1.5374	2.4573	3.3012	2.4629	2.5881	2.6642	2.552	2.2944	3.4505	2.6346	2.1732	6.6731	0.8732	3.7564	3.5918	2.7848	3.9738	5.4931	4.4074	3.5266	3.3703	4.2197	3.8015	4.0643	2.9986	4.065	4.5135	2.6885	5.6965	3.1237	2.9172	3.8459	5.5124	3.8895
9812	TAG58:7-FA18:0	Triacylglycerol	TAG Ester	53416	DMS-MS	100009564		1.6099	2.3564	2.475	1.9251	2.3375	2.5422	2.466	1.7061	2.0961	1.4002	1.3497	2.9045	0.7049	1.9594	1.927	2.5089	2.8525	3.0487	2.7221	2.8956	4.023	2.4972	2.3039	2.7962	1.9172	2.1602	2.7954	2.0705	2.8482	2.402	2.1195	2.6204	3.6431	3.1007
9813	TAG58:7-FA18:1	Triacylglycerol	TAG Ester	54284	DMS-MS	100010432		1.619	2.7729	1.9021	1.3269	2.3893	1.8875	2.3702	1.1133	1.4096	1.2436	0.8979	2.0323	0.5244	1.2308	1.1174	2.1041	2.1321	2.1388	2.1219	2.383	4.9555	1.7156	1.6779	1.9858	1.6858	2.0603	4.0277	1.6018	2.8564	2.0355	2.0726	1.7733	2.7125	2.3935
9814	TAG58:7-FA18:2	Triacylglycerol	TAG Ester	53926	DMS-MS	100010074		0.3148	0.4671			0.3649	0.3274	0.2819	0.198													1.059		0.2887				0.7816			0.3984	0.299			0.4987
9820	TAG58:7-FA20:4	Triacylglycerol	TAG Ester	54456	DMS-MS	100010604		0.3262	0.3056	0.201	0.2291	0.3411	0.4114	0.3746								0.209					0.3513	0.5921		0.2442		0.2078		0.4225	0.2961		0.5413	0.3036	0.4367	0.5727	0.442
9823	TAG58:7-FA22:4	Triacylglycerol	TAG Ester	54623	DMS-MS	100010771		0.2416	0.3553			0.2765	0.254	0.2314	0.2474													0.9605			0.3093	0.3306	0.2846	0.6819				0.1906			0.4171
9824	TAG58:7-FA22:5	Triacylglycerol	TAG Ester	53417	DMS-MS	100009565		1.7126	2.4153	0.8482	0.5982	1.6894	1.5127	1.7057	1.0182	1.2748	0.9304	0.9265	1.4722	0.4976	0.9846	0.859	0.774	1.7429	1.8401	2.4371	1.4985	4.849	1.9577	1.738	1.4456	1.4922	2.1103	5.0768	1.3442	1.8798	1.2856	1.4156	1.457	1.7659	1.6184
9825	TAG58:7-FA22:6	Triacylglycerol	TAG Ester	53418	DMS-MS	100009566		6.5666	11.0412	3.4444	2.587	10.0456	8.8279	8.0659	5.4215	7.4894	5.0481	6.022	10.7698	2.6295	5.3614	4.2341	4.5241	9.0514	11.5633	13.3678	7.2953	10.8835	9.899	11.0138	6.5017	5.5816	10.6735	14.3433	8.3951	11.7591	9.6135	8.5601	10.9222	16.0043	13.0624
9831	TAG58:8-FA18:1	Triacylglycerol	TAG Ester	54457	DMS-MS	100010605		14.7251	25.0657	27.7681	23.4226	27.6869	26.2036	25.7976	18.3778	23.7921	14.4396	18.4492	34.0937	9.0081	20.6086	22.3183	34.4713	35.5839	36.1837	41.0431	38.0766	47.0975	27.6495	27.552	32.7499	26.5574	22.1023	29.8837	25.8703	38.4918	29.19	27.7645	33.9413	48.5855	38.1266
9832	TAG58:8-FA18:2	Triacylglycerol	TAG Ester	53755	DMS-MS	100009903		0.6404	0.9972	0.5178	0.3659	0.795	0.7676	0.6512	0.5335	0.6251	0.3636	0.4104	0.7159	0.2012	0.342	0.4219	0.4448	0.7101	0.5296	0.7722	0.7831	2.7842	0.7609	0.5342	0.5313	0.6092	0.7892	2.0772	0.4879	0.711	0.7725	0.61	0.6658	0.8875	0.792
9837	TAG58:8-FA20:3	Triacylglycerol	TAG Ester	54088	DMS-MS	100010236			0.1683
9838	TAG58:8-FA20:4	Triacylglycerol	TAG Ester	54458	DMS-MS	100010606		0.2265	0.2581	0.2387	0.2616	0.3684	0.255	0.3041														0.3663										0.2102	0.5249	0.35	0.3355
9842	TAG58:8-FA22:5	Triacylglycerol	TAG Ester	53756	DMS-MS	100009904		0.8609	1.4138	0.8519	0.4041	1.2314	0.8986	0.9487	0.525	1.048	0.8153	0.471	0.8001	0.267	0.7385	0.6765	0.5872	1.1213	1.1339	1.5581	1.1154	4.1896	1.0999	1.1269	1.1383	1.3222	1.2495	3.0389	1.1794	1.123	0.592	0.7665	1.0109	1.0102	0.952
9843	TAG58:8-FA22:6	Triacylglycerol	TAG Ester	53419	DMS-MS	100009567		7.4516	11.159	3.1653	2.1128	9.3845	7.8209	6.6907	4.4168	5.0563	3.4775	3.1282	6.265	1.7294	3.3773	2.5161	3.283	6.9134	8.1276	8.3966	5.425	17.8172	6.0252	7.2474	4.7386	4.4813	7.6081	15.0052	5.856	7.6088	5.7963	5.897	6.4212	10.6589	8.7174
9849	TAG58:9-FA18:1	Triacylglycerol	TAG Ester	54089	DMS-MS	100010237		96.1707	157.926	214.066	176.196	200.851	173.415	156.719	127.088	163.652	118.994	132.113	255.779	69.7279	145.033	169.561	277.844	332.513	238.789	362.895	274.553	251.54	190.724	186.398	221.411	193.5	165.023	186.315	198.156	306.624	182.487	197.101	250.516	354.567	226.019
9850	TAG58:9-FA18:2	Triacylglycerol	TAG Ester	54624	DMS-MS	100010772		3.377	4.3803	5.7027	4.4293	5.5305	4.8768	4.5916	5.2043	5.3505	4.1684	4.1805	9.0495	1.9148	4.7952	6.8604	5.7208	7.1342	7.2585	8.9301	7.6108	9.8644	4.9737	5.3091	6.2419	4.5569	5.8976	7.2878	5.1916	9.4398	5.8301	5.4903	8.2566	10.4839	7.3982
9855	TAG58:9-FA20:4	Triacylglycerol	TAG Ester	53927	DMS-MS	100010075		0.1775						0.1789																											0.3173
9858	TAG58:9-FA22:5	Triacylglycerol	TAG Ester	53420	DMS-MS	100009568		0.2786	0.4418	0.2203		0.3457	0.3081	0.2761		0.406	0.3282							0.4502		0.3566	0.3005	1.3121	0.4151	0.3729		0.4617	0.3593	0.9265	0.2446		0.2388	0.1613
9859	TAG58:9-FA22:6	Triacylglycerol	TAG Ester	54459	DMS-MS	100010607		2.936	4.6706	1.0208	0.6332	2.4585	2.3842	2.0594	0.9639	1.3667	1.0133	0.6462	1.0444	0.3391	0.8714	0.6879	0.6139	1.342	1.5889	1.7339	2.0788	12.7418	1.7086	2.1437	1.528	1.7047	2.338	7.147	1.7408	1.3265	1.0487	1.3843	1.361	1.6147	1.4552
9956	TAG60:10-FA22:6	Triacylglycerol	TAG Ester	53758	DMS-MS	100009906			0.2076			0.2542		0.2204														0.3365		0.2003		0.2015		0.3662
9970	TAG60:11-FA22:6	Triacylglycerol	TAG Ester	53421	DMS-MS	100009569		0.1571						0.1906														0.5015
9982	TAG60:12-FA22:6	Triacylglycerol	TAG Ester	54285	DMS-MS	100010433		0.283	0.4816			0.3304		0.3041														0.7401		0.2872				0.3873
6558	Total CE	Neutral Complex Lipids SUM	Cholesteryl Esters	54657	DMS-MS	100010820		2385.2	3866.01	4437.81	3699.4	4261.8	3928.29	4000.31	4342.1	5765.06	5368.56	4942.78	7889.94	2702.23	5560.55	5350.35	4239.29	8156.34	6486.36	8515.37	4389.87	3879.71	8329.82	6876.29	4279.43	4204.56	6628.94	5939.29	4744.28	6841.45	4063.07	4622.38	5495.43	7804.32	6440.13
6551	Total CER	Sphingolipid SUM	Ceramides	54667	DMS-MS	100010830		470.116	604.079	592.444	530.746	619.114	557.572	639.72	662.188	630.276	625.964	499.126	842.327	420.118	634.362	626.763	516.803	684.787	620.196	614.978	559.118	476.533	780.487	800.953	529.585	473.898	606.627	1052.24	681.514	672.159	679.5	627.244	746.104	891.226	955.913
6559	Total DAG	Neutral Complex Lipids SUM	Diacylglycerols	54659	DMS-MS	100010822		177.887	192.079	299.529	230.245	348.815	263.281	266.851	192.191	212.529	135.604	167.416	252.435	55.6581	175.77	272.797	150.33	118.633	192.262	119.575	255.045	315.239	280.784	202.877	264.773	222.907	187.478	238.492	186.479	306.327	284.584	285.825	312.069	413.19	314.245
6552	Total DCER	Sphingolipid SUM	Dihydroceramides	54670	DMS-MS	100010833		118.503	209.722	145.947	132.459	174.094	141.821	180.715	209.542	183.159	151.212	147.611	245.38	96.0703	154.716	191.254	139.359	244.353	184.764	196.615	156.897	143.776	204.948	238.987	140.049	162.318	186.522	287.176	219.082	334.392	308.527	288.433	353.072	514.933	413.31
6557	Total FFA	Neutral Complex Lipids SUM	Free Fatty Acids	54660	DMS-MS	100010823		4323.78	3812.71	4306.24	3543.79	5079.08	4469.58	4616.78	4575	4397.06	5312.43	5115.61	4461.01	3717.32	4870.54	4888.48	1970.64	2871.25	3569.95	2791.69	2531.79	2477.94	5233	5077.32	5263.9	5285.3	3776.14	4933.83	4287.32	5147.65	6455.91	4461.07	4686.1	6442.84	5975.04
6553	Total HCER	Sphingolipid SUM	Hexosylceramides	54668	DMS-MS	100010831		10.5836	11.5757	18.9347	13.2355	16.765	15.7283	16.5807	16.0639	19.84	15.1696	14.3075	19.5008	8.5924	16.1974	9.2616	23.8938	15.7096	12.2756	8.8765	15.7496	15.4204	27.2787	19.5619	22.7357	22.8052	15.2831	17.9092	21.0625	16.9144	20.9616	13.1848	16.7718	15.823	19.6687
6554	Total LCER	Sphingolipid SUM	Lactosylceramides	54669	DMS-MS	100010832		60.9822	76.0167	77.64	47.9438	78.2078	72.1135	70.8235	77.2254	62.5366	107.931	80.201	75.7357	63.3237	79.2489	63.4239	46.1959	59.0464	90.7796	64.9548	47.1576	48.5516	75.7254	82.4993	80.292	56.0664	78.3472	111.007	87.9959	108.084	105.546	88.4429	96.2111	107.623	87.2123
6547	Total LPC	Phospholipid SUM	Lysophosphatidylcholines	54664	DMS-MS	100010827		56.2356	50.5867	95.9225	66.6874	112.231	115.434	107.549	56.1515	68.3939	89.7373	58.1323	116.904	26.8901	140.163	49.7815	60.349	31.8486	47.4245	33.7406	65.5944	75.962	511.757	388.572	375.109	343.897	443.122	567.286	308.25	124.614	108.249	104.393	105.925	115.156	86.7637
6549	Total LPE	Phospholipid SUM	Lysophosphatidylethanolamines	54665	DMS-MS	100010828		37.485	37.6937	44.4625	33.3677	50.2227	44.268	50.0816	24.3921	27.7944	23.1119	22.3692	26.9573	10.9411	29.1202	42.8293	19.7929	21.343	22.3211	19.5919	15.7885	15.0231	47.8562	39.7695	46.9626	43.6489	30.9277	40.554	35.4609	43.4339	49.6372	34.5204	37.904	51.8285	50.5528
6562	Total MAG	Neutral Complex Lipids SUM	Monoacylglycerols	62056	DMS-MS	100020183		454.806	349.348	380.245	293.341	486.489	351.379	324.296	381.832	281.51	222.825	249.697	261.081	229.727	198.863	355.573	179.121	194.727	268.74	148.045	170.586	224.834	242.249	242.513	219.04	249.334	223.022	193.532	202.904	254.214	363.746	263.287	301.459	385.669	283.713
6546	Total PC	Phospholipid SUM	Phosphatidylcholines	54661	DMS-MS	100010824		361.329	368.111	516.835	406.122	567.785	505.394	558.437	300.135	357.741	358.216	273.967	375.786	165.463	465.315	258.309	731.558	244.634	276.218	233.705	706.219	769.795	587.641	600.267	655.961	657.743	462.826	549.862	484.247	412.139	549.554	358.927	364.228	451.663	370.525
6548	Total PE	Phospholipid SUM	Phosphatidylethanolamines	54662	DMS-MS	100010825		323.852	293.383	494.644	352.46	450.816	407.726	492.341	248.339	325.383	289.834	218.836	349.433	117.948	376.626	197.647	729.293	221.515	220.192	188.98	638.049	682.752	489.919	476.543	558.221	594.175	338.219	432.272	392.024	371.784	531.255	263.096	276.366	413.775	288.328
6550	Total PI	Phospholipid SUM	Phosphatidylinositols	54663	DMS-MS	100010826		25.2507	28.7458	25.9669	20.331	29.8187	25.1952	32.7896	24.3895	25.3632	24.6254	22.9423	17.5913	12.9355	24.216	23.4633	20.6656	18.7738	26.4588	17.2705	20.3102	23.7233	18.551	21.0181	29.7043	23.5096	18.5811	24.7026	27.3181	38.6872	45.4566	31.4373	35.4967	53.6955	50.5613
6555	Total SM	Sphingolipid SUM	Sphingomyelins	54666	DMS-MS	100010829		147.451	140.579	250.823	204.163	248.554	285.128	292.752	200.361	241.865	292.352	194.748	323.974	106.568	388.099	196.828	280.446	135.308	154.646	126.746	230.936	258.703	723.712	566.672	564.81	590.29	459.253	545.361	452.899	278.409	343.662	235.256	243.253	305.321	230.779
6561	Total TAG	Neutral Complex Lipids SUM	Triacylglycerols	54658	DMS-MS	100010821		2711.46	4424.19	5009.49	3588.69	4926.24	4426.42	4503.51	3010.44	4064.82	2816.88	2810.83	6359.89	1572.13	3405.02	3948.45	5058.77	4971.57	5090.99	5931.47	6388.85	13526.2	4543.24	4453.74	5714.27	5379.58	4760.52	8728.79	4518.66	5831.86	4058.09	4424.38	5126.56	6753.87	5120.98

## Sheet: Lipid Class Concentrations
Supplementary table-4 Lipid Class Concentrations
Name	Group Units	Ptch+/+/ODCt/C57BL/6	Ptch+/+/ODCt/C57BL/6	Ptch+/+/ODCt/C57BL/6	Ptch+/+/ODCt/C57BL/6	Ptch+/+/ODCt/C57BL/6	Ptch+/+/ODCt/C57BL/6	Ptch+/+/ODCt/C57BL/6	Ptch+/-/ODCt/C57BL/6	Ptch+/-/ODCt/C57BL/6	Ptch+/-/ODCt/C57BL/6	Ptch+/-/ODCt/C57BL/6	Ptch+/-/ODCt/C57BL/6	Ptch+/-/ODCt/C57BL/6	Ptch+/-/ODCt/C57BL/6
CE	nmol/g	2385.2	3866.01	4437.81	3699.4	4261.8	3928.29	4000.31	4342.1	5765.06	5368.56	4942.77	7889.94	2702.23	5560.55
CER	nmol/g	470.116	604.079	592.444	530.746	619.114	557.572	639.719	662.188	630.276	625.964	499.126	842.327	420.118	634.362
DAG	nmol/g	177.887	192.079	299.529	230.245	348.815	263.281	266.851	192.191	212.529	135.604	167.416	252.435	55.6581	175.77
DCER	nmol/g	118.503	209.722	145.947	132.459	174.094	141.821	180.715	209.542	183.159	151.212	147.611	245.38	96.0703	154.716
FFA	nmol/g	4323.78	3812.71	4306.24	3543.79	5079.08	4469.58	4616.78	4575	4397.06	5312.43	5115.61	4461.01	3717.32	4870.54
HCER	nmol/g	10.5836	11.5757	18.9347	13.2355	16.765	15.7283	16.5807	16.0639	19.84	15.1696	14.3075	19.5008	8.5924	16.1974
LCER	nmol/g	60.9822	76.0167	77.64	47.9438	78.2078	72.1135	70.8235	77.2254	62.5366	107.931	80.201	75.7357	63.3237	79.2489
LPC	nmol/g	56.2356	50.5867	95.9225	66.6874	112.231	115.434	107.549	56.1515	68.3939	89.7373	58.1323	116.904	26.8901	140.163
LPE	nmol/g	37.485	37.6937	44.4625	33.3677	50.2227	44.268	50.0816	24.3921	27.7944	23.1119	22.3692	26.9573	10.9411	29.1202
MAG	nmol/g	454.806	349.348	380.245	293.341	486.489	351.379	324.296	381.832	281.51	222.825	249.697	261.081	229.727	198.863
PC	nmol/g	361.329	368.111	516.835	406.122	567.785	505.394	558.437	300.135	357.741	358.216	273.967	375.786	165.463	465.315
PE	nmol/g	323.852	293.383	494.644	352.46	450.816	407.726	492.341	248.339	325.383	289.834	218.836	349.433	117.948	376.626
PI	nmol/g	25.2507	28.7458	25.9669	20.331	29.8187	25.1952	32.7896	24.3895	25.3632	24.6254	22.9423	17.5913	12.9355	24.216
SM	nmol/g	147.451	140.579	250.823	204.163	248.554	285.128	292.752	200.361	241.865	292.352	194.748	323.974	106.568	388.099
TAG	nmol/g	2711.46	4424.19	5009.49	3588.69	4926.24	4426.42	4503.51	3010.44	4064.82	2816.88	2810.83	6359.89	1572.13	3405.02
